# Supplementary material for: Biomolecular condensation orchestrates clathrin-mediated endocytosis in plants
Source: Nat Cell Biol. Author manuscript; Available in PMC 2024 Sep 1. (PMC7615741; doi:10.1038/s41556-024-01354-6)
Supplement: Supplementary material [file EMS194255-supplement-Supplementary_material.zip]

Archive with 10 entries (9 files):
- for annick NCB data/
- for annick NCB data/SourceData_StatisticsSourceData.xlsx
- for annick NCB data/SourceData_UnprocessedBlots.pdf
- for annick NCB data/TableS1 list of materials used NEW VERSION.xlsx
- for annick NCB data/TableS2 statistical analysis of proteomics data.xlsx
- for annick NCB data/VideoS1.mp4
- for annick NCB data/VideoS2.mp4
- for annick NCB data/VideoS3.mp4
- for annick NCB data/VideoS4.mp4
- for annick NCB data/VideoS5.mp4
