# Supplementary material for: Biomolecular condensation orchestrates clathrin-mediated endocytosis in plants
Source: Nat Cell Biol. Author manuscript; Available in PMC 2024 Sep 1. (PMC7615741; doi:10.1038/s41556-024-01354-6)
Supplement: Supplementary material [file EMS194255-supplement-Supplementary_material.zip › for annick NCB data/SourceData_StatisticsSourceData.xlsx]

## Sheet: Fig. 1
Fig. 1c	Ostwald Ripening				Fig. 1d	Fusion		Fig. 1e	FRAP
Time (s)	Fluorescence Intensity
	Spot 1	Spot 2	Spot 3		Time (s)	Fl. Intensity		Time (s)	Mean	SD
0	122.327				0	24.443		-12.376	1.00929	0.023251
1.441	123.231				0.33	25.689		-11.792	1.00588	0.020664
2.882	122.374				0.66	24.295		-11.208	1.00121	0.023092
4.323	111.66				0.99	24.344		-10.624	0.998269	0.026343
5.764	88.803				1.32	23.525		-10.04	1.00615	0.020012
7.205	113.136				1.65	22.885		-9.456	1.00326	0.016556
8.646	92.993				1.98	24.197		-8.872	0.998091	0.017239
10.087	86.089				2.31	24.279		-8.288	1.00484	0.02468
11.528	104.898				2.64	23.967		-7.704	1.0009	0.021098
12.969	85.089				2.97	25.23		-7.12	0.999526	0.016049
14.41	86.089				3.3	23.311		-6.536	0.995379	0.025821
15.851	83.374				3.63	23.82		-5.952	0.990031	0.0304
17.292	81.184				3.96	23.902		-5.368	0.991319	0.018864
18.733	83.517				4.29	24.164		-4.784	0.997154	0.019536
20.174	77.898				4.62	24.721		-4.2	1.00272	0.019452
21.615	80.279				4.95	26.77		0	0.073627	0.063949
23.056	78.85				5.28	25.475		0.584	0.105266	0.073194
24.497	81.946				5.61	26.836		1.168	0.134644	0.074888
25.938	98.184				5.94	29.049		1.752	0.16671	0.08612
27.379	93.136				6.27	29.213		2.336	0.195414	0.093953
28.82	77.898				6.6	30.705		2.92	0.219411	0.099842
30.261	78.803				6.93	29.016		3.504	0.245937	0.105383
31.702	75.612				7.26	37.377		4.088	0.272599	0.116386
33.143	91.612				7.59	36.213		4.672	0.293101	0.119655
34.584	95.803				7.92	33.918		5.256	0.313445	0.120931
36.025	76.898				8.25	36.164		5.84	0.332942	0.127869
37.466	94.47				8.58	34.508		6.424	0.350361	0.12812
38.907	93.47				8.91	35.311		7.008	0.371623	0.134413
40.348	87.708				9.24	37.311		7.592	0.385805	0.137152
41.789	72.517				9.57	34.066		8.176	0.396556	0.135047
43.23	88.565				9.9	34.459		8.76	0.412916	0.138241
44.671	69.85	18.184			10.23	34.18		9.344	0.426198	0.139989
46.112	73.517	16.136			10.56	33.967		9.928	0.447343	0.151483
47.553	71.231	19.231			10.89	34.77		10.512	0.458701	0.148032
48.994	77.136	21.374			11.22	33.049		11.096	0.469452	0.149014
50.435	71.374	20.755			11.55	33.049		11.68	0.475401	0.143156
51.876	72.231	21.85			11.88	33.574		12.264	0.490365	0.147805
53.317	67.422	23.517			12.21	36.049		12.848	0.504372	0.153299
54.758	72.946	20.184			12.54	36.262		13.432	0.510076	0.146695
56.199	75.708	24.612			12.87	35.787		14.016	0.524032	0.151218
57.64	71.184	23.66			13.2	34.393		14.6	0.533225	0.150673
59.081	69.136	26.184			13.53	34.41		15.184	0.542089	0.158228
60.522	72.136	24.47			13.86	35.115		15.768	0.553104	0.150196
61.963	71.803	23.231			14.19	32.869		16.352	0.557859	0.1484
63.404	71.422	25.47			14.52	33.492		16.936	0.565527	0.15048
64.845	74.136	26.089			14.85	34.574		17.52	0.577577	0.150666
66.286	74.517	26.612			15.18	32.59		18.104	0.583808	0.149987
67.727	68.089	27.755			15.51	35.738		18.688	0.580215	0.149059
69.168	69.422	32.374			15.84	35.82		19.272	0.59814	0.147219
70.609	69.66	32.422			16.17	35.918		19.856	0.603169	0.144616
72.05	67.612	31.041			16.5	39.623		20.44	0.60142	0.137875
73.491	70.136	33.946			16.83	37.18		21.024	0.615533	0.153734
74.932	71.708	35.422			17.16	38.18		21.608	0.624063	0.146441
76.373	72.089	34.231			17.49	38.525		22.192	0.621937	0.142155
77.814	66.708	34.898			17.82	39.607		22.776	0.632305	0.140717
79.255	68.803	35.136			18.15	37.705		23.36	0.644023	0.149866
80.696	67.565	40.231			18.48	39.918		23.944	0.653967	0.144727
82.137	71.089	39.612			18.81	38.951		24.528	0.652642	0.145146
83.578	70.184	38.755			19.14	37.082		25.112	0.661705	0.137394
85.019	69.517	34.946			19.47	40.344		25.696	0.66543	0.146478
86.46	71.422	31.755			19.8	39.689		26.28	0.672533	0.150155
87.901	65.612	30.708			20.13	40.934		26.864	0.676507	0.149939
89.342	66.422	30.993			20.46	42.295		27.448	0.68223	0.144609
90.783	64.85	28.85			20.79	40.934		28.032	0.689169	0.147159
92.224	67.422	35.327			21.12	40.082		28.616	0.685686	0.142246
93.665	65.565	38.184			21.45	42.59		29.2	0.696828	0.139721
95.106	65.327	37.231			21.78	39.115		29.784	0.693822	0.138728
96.547	65.755	36.422			22.11	40.869		30.368	0.713668	0.152456
97.988	67.374	41.517			22.44	38.295		30.952	0.709479	0.143306
99.429	63.898	36.946			22.77	39.623		31.536	0.715247	0.146201
100.87	60.279	39.374			23.1	38.787		32.12	0.70849	0.143819
102.311	60.565	37.803			23.43	37.934		32.704	0.707974	0.139395
103.752	63.041	35.612			23.76	39.869		33.288	0.714757	0.146246
105.193	62.47	43.755			24.09	40.508		33.872	0.725521	0.150616
106.634	63.565	44.041			24.42	40.016		34.456	0.721141	0.143673
108.075	60.993	43.946			24.75	40.869		35.04	0.720813	0.141395
109.516	62.089	43.041			25.08	41.393		35.624	0.737272	0.151001
110.957	65.231	47.089			25.41	42.115		36.208	0.739093	0.149948
112.398	63.565	46.374			25.74	38.689		36.792	0.741623	0.146209
113.839	63.184	58.231			26.07	40.197		37.376	0.737868	0.141799
115.28	62.089	57.898			26.4	38.984		37.96	0.744318	0.144194
116.721	62.708	56.279			26.73	40.869		38.544	0.748024	0.150254
118.162	64.422	59.517			27.06	39.328		39.128	0.739434	0.146114
119.603	64.755	62.089			27.39	39.328		39.712	0.757196	0.158305
121.044	68.041	56.993			27.72	37.426		40.296	0.753014	0.14633
122.485	64.041	59.612			28.05	40.377		40.88	0.744527	0.140744
123.926	64.755	60.041			28.38	39.377		41.464	0.752617	0.156014
125.367	62.422	57.089			28.71	40.082		42.048	0.755928	0.150442
126.808	62.47	63.517			29.04	38.787		42.632	0.770504	0.153267
128.249	59.136	61.041			29.37	38.721		43.216	0.7632	0.149558
129.69	57.565	57.946			29.7	40.295		43.8	0.760808	0.139547
131.131	59.184	56.565			30.03	38.344		44.384	0.766107	0.143882
132.572	61.612	57.279			30.36	39.639		44.968	0.773133	0.144664
134.013	60.089	62.803			30.69	41.18		45.552	0.770893	0.14346
135.454	62.565	60.708			31.02	39.033		46.136	0.776071	0.144282
136.895	64.47	53.47			31.35	43.869		46.72	0.768777	0.143157
138.336	64.136	56.898			31.68	52.787		47.304	0.775605	0.136058
139.777	62.565	57.517			32.01	55		47.888	0.772803	0.135202
141.218	61.946	60.66			32.34	52.951		48.472	0.781274	0.142496
142.659	58.612	42.089			32.67	54.033		49.056	0.779421	0.131035
144.1	62.66	41.993			33	52.82		49.64	0.777412	0.135573
145.541	61.66	40.374			33.33	53.082		50.224	0.773841	0.131529
146.982	61.755	44.755			33.66	54.525		50.808	0.777243	0.130711
148.423	59.755	45.85			33.99	53.885		51.392	0.787749	0.131686
149.864	60.66	46.136			34.32	53.393		51.976	0.785114	0.128969
151.305	61.374	46.231			34.65	53.934		52.56	0.786087	0.129408
152.746	56.517	56.279			34.98	51.492		53.144	0.794087	0.131357
154.187	57.898	51.041			35.31	51.131		53.728	0.787143	0.12803
155.628	54.898	48.136			35.64	52.787		54.312	0.797678	0.138084
157.069	57.327	49.184			35.97	50.459		54.896	0.791737	0.131849
158.51	58.565	47.374			36.3	50.721		55.48	0.797218	0.127547
159.951	62.184	48.85			36.63	48.967		56.064	0.79256	0.136271
161.392	59.565	51.136			36.96	53.033		56.648	0.799747	0.138765
162.833	57.517	51.85			37.29	52.951		57.232	0.805127	0.139133
164.274	55.612	48.755			37.62	52.443		57.816	0.795475	0.132332
165.715	56.708	52.946			37.95	51.279		58.4	0.805516	0.136691
167.156	60.66	54.517			38.28	50.639		58.984	0.803726	0.137689
168.597	58.089	53.85			38.61	50.049		59.568	0.813653	0.142484
170.038	58.279	54.946			38.94	50.066		60.152	0.808017	0.133808
171.479	56.612	49.327			39.27	52.311		60.736	0.814569	0.148122
172.92	56.184	58.089			39.6	49.82		61.32	0.808381	0.138561
174.361	56.041	59.517						61.904	0.808524	0.138456
175.802	56.946	58.136						62.488	0.822591	0.14193
177.243	57.993	63.184						63.072	0.81413	0.126362
178.684	57.565	62.708						63.656	0.813519	0.134601
180.125	54.946	63.517						64.24	0.807919	0.140505
181.566	54.231	67.517						64.824	0.815492	0.142705
183.007	51.47	63.85						65.408	0.817413	0.136215
184.448	54.279	61.708						65.992	0.816483	0.135168
185.889	53.803	65.898						66.576	0.826879	0.146634
187.33	54.898	69.327						67.16	0.825745	0.151278
188.771	54.612	73.708						67.744	0.832383	0.142188
190.212	51.565	75.66						68.328	0.824256	0.138604
191.653	51.374	73.374						68.912	0.824581	0.131393
193.094	51.898	79.041						69.496	0.822255	0.142323
194.535	51.422	81.422						70.08	0.830781	0.145788
195.976	49.231	83.898						70.664	0.822175	0.138562
197.417	50.803	83.993						71.248	0.82439	0.134414
198.858	48.946	86.565						71.832	0.827922	0.14405
200.299	49.279	87.422						72.416	0.824938	0.140649
201.74	51.803	91.993						73	0.835653	0.145086
203.181	53.136	93.136						73.584	0.821489	0.133144
204.622	49.517	99.803						74.168	0.834303	0.144844
206.063	50.184	103.327						74.752	0.82885	0.145906
207.504	50.231	108.517						75.336	0.829878	0.13408
208.945	52.898	105.47						75.92	0.82526	0.139043
210.386	49.803	113.231						76.504	0.820788	0.139861
211.827	49.803	109.231						77.088	0.833881	0.153076
213.268	47.85	108.898						77.672	0.832934	0.139663
214.709	50.803	114.279						78.256	0.821459	0.127763
216.15	50.66	115.993						78.84	0.826817	0.140713
217.591	48.612	112.422						79.424	0.831388	0.144933
219.032	50.993	115.755						80.008	0.822851	0.14297
220.473	52.565	117.898						80.592	0.833643	0.142383
221.914	47.66	117.755						81.176	0.828378	0.141176
223.355	48.612	116.565						81.76	0.835809	0.147467
224.796	50.279	125.089						82.344	0.834587	0.136678
226.237	51.565	125.47						82.928	0.831248	0.127022
227.678	48.517	125.327						83.512	0.840544	0.138019
229.119	46.517	124.898						84.096	0.832614	0.133095
230.56	50.089	128.85						84.68	0.837868	0.132812
232.001	47.946	131.755						85.264	0.841871	0.136782
233.442	47.898	136.803						85.848	0.834586	0.126469
234.883	48.279	138.517						86.432	0.830114	0.131446
236.324	50.422	137.612						87.016	0.839277	0.134875
237.765	51.898	141.231						87.6	0.837146	0.136502
239.206	49.993	141.946						88.184	0.837096	0.130728
240.647	50.327	144.66						88.768	0.833657	0.126916
242.088	54.517	143.327						89.352	0.848694	0.142216
243.529	50.279	143.898						89.936	0.832349	0.141152
244.97	55.184	148.755						90.52	0.839019	0.141852
246.411	49.66	145.565						91.104	0.836002	0.135907
247.852	52.85	149.946						91.688	0.840532	0.13659
249.293	54.089	154.136						92.272	0.844858	0.138163
250.734	47.803	154.993						92.856	0.844533	0.133789
252.175	49.184	155.184						93.44	0.844969	0.137146
253.616	48.374	153.993						94.024	0.835003	0.137505
255.057	47.231	153.565						94.608	0.830869	0.129325
256.498	49.374	152.993						95.192	0.834241	0.126087
257.939	44.279	157.041						95.776	0.835035	0.136004
259.38	47.85	157.374	28.374					96.36	0.835235	0.133705
260.821	52.517	162.231	27.755					96.944	0.832447	0.129318
262.262	48.231	160.565	28.279					97.528	0.833375	0.129158
263.703	51.565	159.612	27.946					98.112	0.831696	0.128013
265.144	51.565	161.184	29.184					98.696	0.832351	0.134175
266.585	49.231	162.041	28.565					99.28	0.825679	0.128377
268.026	46.517	159.565	30.136					99.864	0.822515	0.125972
269.467	44.136	162.85	32.517					100.448	0.821958	0.131226
270.908	45.993	161.755	30.755					101.032	0.815618	0.128201
272.349	46.898	163.898	31.47					101.616	0.828456	0.132647
273.79	44.708	163.708	31.708					102.2	0.832106	0.1318
275.231	43.47	162.803	31.327					102.784	0.828243	0.125164
276.672	46.898	167.279	30.279					103.368	0.827319	0.125594
278.113	42.66	166.041	31.231					103.952	0.818549	0.122912
279.554	42.755	165.374	33.85					104.536	0.821693	0.124621
280.995	41.755	168.041	34.374					105.12	0.820772	0.135378
282.436	43.803	164.231	32.803					105.704	0.832595	0.13084
283.877	43.517	167.327	32.755					106.288	0.826891	0.130041
285.318	43.136	165.327	32.184					106.872	0.833353	0.134785
286.759	41.374	166.422	32.993					107.456	0.82641	0.127067
288.2	41.708	166.136	33.708					108.04	0.828223	0.129206
289.641	38.898	168.66	34.136					108.624	0.826124	0.13177
291.082	36.803	166.66	33.231					109.208	0.827841	0.134052
292.523	37.041	169.422	34.136					109.792	0.841147	0.132578
293.964	36.374	167.327	37.66					110.376	0.840139	0.136435
295.405	34.66	170.898	36.612					110.96	0.836734	0.133673
296.846	33.755	172.898	37.231					111.544	0.828329	0.131797
298.287	32.136	173.803	34.565					112.128	0.831887	0.140281
299.728	31.755	173.946	35.946					112.712	0.819123	0.137706
301.169	31.898	176.993	38.422					113.296	0.821708	0.135663
302.61	30.946	173.993	37.803					113.88	0.831497	0.141094
304.051	29.898	176.565	37.993					114.464	0.834967	0.138661
305.492	28.184	177.231	39.565					115.048	0.828229	0.128639
306.933	26.946	177.184	38.422					115.632	0.838047	0.139691
308.374	26.231	180.327	40.041					116.216	0.83734	0.138262
309.815	24.327	186.755	38.374					116.8	0.832198	0.133482
311.256	26.279	184.231	40.136					117.384	0.83621	0.130743
312.697	23.327	183.993	41.327					117.968	0.834526	0.134615
314.138	33.041	185.231	41.327					118.552	0.837458	0.145703
315.579	30.374	180.47	40.803					119.136	0.831562	0.140889
317.02	27.231	181.327	43.136					119.72	0.836986	0.145187
318.461	24.041	184.66	44.184					120.304	0.834588	0.144554
319.902	20.517	182.993	43.66					120.888	0.837984	0.139045
321.343	24.517	186.85	47.66					121.472	0.833263	0.137709
322.784	21.041	183.85	46.231					122.056	0.835302	0.144223
324.225	25.66	184.946	44.089					122.64	0.833055	0.149029
325.666	20.184	186.66	44.946					123.224	0.827819	0.148568
327.107	19.66	189.422	46.565
328.548	21.136	191.374	45.279
329.989	22.327	191.612	45.089
331.43	20.565	189.803	45.803
332.871	20.136	194.327	46.946
334.312	19.946	194.041	49.279
335.753	20.279	195.089	49.993
337.194	21.422	194.231	48.374
338.635	19.231	195.089	49.612
340.076	18.136	198.612	51.47
341.517	15.803	197.85	50.708
342.958	17.565	197.422	52.422
344.399	16.279	198.565	50.66
345.84	17.089	198.85	51.184
347.281	17.898	196.898	52.184
348.722		199.946	53.422
350.163		196.565	55.803
351.604		193.66	52.136
353.045		197.612	54.089
354.486		199.898	53.231
355.927		193.041	51.993
357.368		195.565	50.279
358.809		195.993	48.803
360.25		198.946	51.803
361.691		201.47	54.089
363.132		199.66	55.755
364.573		192.85	53.041
366.014		199.279	55.327
367.455		199.85	56.422
368.896		200.85	52.231
370.337		198.85	51.47
371.778		202.136	49.66
373.219		198.85	49.755
374.66		203.136	52.803
376.101		203.279	50.755
377.542		200.612	53.517
378.983		203.898	51.66
380.424		200.85	51.612
381.865		205.66	52.755
383.306		203.755	53.374
384.747		204.517	51.136
386.188		207.041	54.089
387.629		201.184	56.089
389.07		202.565	56.041
390.511		198.612	55.755
391.952		200.708	56.755
393.393		202.231	54.612
394.834		203.184	57.755
396.275		209.47	59.517
397.716		209.898	59.136
399.157		209.184	59.946
400.598		211.374	63.517
402.039		208.755	60.708
403.48		208.184	56.708
404.921		209.66	62.47
406.362		211.184	62.898
407.803		208.803	60.089
409.244		210.755	64.66
410.685		208.47	61.85
412.126		205.327	56.993
413.567		206.136	56.803
415.008		212.946	54.565
416.449		200.184	55.993
417.89		208.565	54.946
419.331		207.279	52.136
420.772		198.184	52.374
422.213		198.136	58.47
423.654		199.184	55.66
425.095		200.422	57.422
426.536		208.327	50.184
427.977		206.47	50.517
429.418		196.47	57.374
430.859		200.279	53.803
432.3		207.993	56.374
433.741		209.47	60.041
435.182		204.946	59.374
436.623		197.993	59.66
438.064		206.898	59.565
439.505		202.66	60.089
440.946		199.803	61.612
442.387		193.708	64.66
443.828		200.041	63.612
445.269		197.803	64.47
446.71		179.66	70.66
448.151		188.708	67.565
449.592		191.041	67.993

## Sheet: Fig. 2
Fig. 2b	EH1 truncations								Fig. 2d	IDR swap			Fig. 2e	Amino acid composition							Fig. 2g	IDR mutation
Normalised CL														Proportion amino acid
FL	ΔEH1	ΔEH2	ΔIDR1	ΔIDR2	ΔIDR3	ΔCC	ΔCCΔIDR3			Normal (%)	Irregular (%)			At IDRAVG	AtEH1106-348	MpEH1102-349	ScEde1367-592	ScPan1360-599	HsITSN1105-214			Normal (%)	Irregular (%)
192.37	816.53	177.519	518.62	530.31	300.57	250.35	907.11		WT	95.3	4.7		Aliphatic	0.177	0.243	0.286	0.265	0.25	0.4		WT	95.3	4.7
132.97	926.73	449.268	577.87	609.25	527.33	424.33	914.85		26PG	98.2	1.8		Acidic	0.137	0.025	0.04	0.053	0.038	0.018		Scr1	94.4	5.6
258.5	643.62	382.097	595.52	482.04	594.25	275.28	987.03		6DEA	97.8	2.2		Basic	0.169	0.049	0.064	0.066	0.017	0.045		Scr2	97	3
177.04	292.93	281.209	426.74	264.77	442.15	358.59	1092.35		8KRG	24.1	75.9		Aromatic	0.06	0.049	0.064	0.053	0.063	0.036		MpEH1	97.8	2.2
283.28	839.78	269.885	854.2	499.61	601.92	598.75	700.28		12YFS	16.9	83.1		Polar	0.291	0.358	0.307	0.394	0.413	0.245		ScPan1	23.1	76.9
334.52	993.65	209.987	363.24	476.22	531.48	328.91	1144.11		12YFW	30.6	69.4		Proline	0.081	0.148	0.137	0.128	0.104	0.182		ScEde1	85.7	14.3
175.07	517.03	228.907	354.17	487.75	460.07	291.59	1019.52						Glycine	0.08	0.128	0.101	0.04	0.117	0.073		2xITSN1	97	3
199.55	259.97	281.321	436.48	632.51	537.78	488.24	710.48
322.73	805.24	240.356	599.73	531.22	489.02	369.7	1045.84
259.55	625.71	363.954	642.99	458.65	515.14	404.93	805.77
233.59	718.6	357.952	505.48	1012.19	511.03	438.66	864.53
268.91	551.5	471.758	490.76	741.11	506.55	285.25	1026.37
261.55	605.93	279.011	387.66	594.47	598.81	317.86	943.66
293.04	469.11	316.321	251.51	219.76	442.76	261.06	1017.45
125.03	1006.16	242.665	455.94	135.85	572.4	381.04	967.2
171.93	600.83		1270.28	495.41	490.83	218.79	902.22
132.4	507.46		485.54	289.78	281.36	414.02	916.67
357.87	533.49		291.37			557.22	1015.09
	971.76		802.71			439.75	758.57
	885.48
	388.43
Unpaired t test with Welch's correction
	Comparisons to FL
	ΔEH1	ΔEH2	ΔIDR1	ΔIDR2	ΔIDR3	ΔCC	ΔCCΔIDR3
P value	1.58588e-08	0.0166843	3.03625e-05	1.86363e-05	7.15865e-05	1.92664e-10	3.19594e-19
P value summary	****	*	****	****	****	****	****
Significantly different (P < 0.05)?	Yes	Yes	Yes	Yes	Yes	Yes	Yes
One- or two-tailed P value?	Two-tailed	Two-tailed	Two-tailed	Two-tailed	Two-tailed	Two-tailed	Two-tailed
Welch-corrected t, df	t=8,314, df=24,65	t=2,552, df=27,48	t=4,854, df=32,21	t=5,499, df=21,54	t=5,047, df=19,69	t=9,393, df=30,45	t=21,24, df=29,28

## Sheet: Fig. 3
Fig. 3a	Nucleation			Fig. 3e	Quantification of EH1 lipid binding mutants
	Fl. Intensity
Time (s)	Spot 1	Spot 2		Normalised CL
0	1178	893		AtEH1FL	EH1 KR>E	EH2 R>E	EH1-2 KR>E	AtEH1ΔIDR3	S_EH1 KR>E	S_EH2 R>E	S_EH1-2 KR>E
2.024	1223	771		121.56	140.42	667.95	983.58	128.83	832.74	539.45	553.06
4.048	720	1007		116.85	289.64	577.71	1399.18	181.5	510.03	563.5	385.69
6.072	1073	1410		181.13	65.2	592.3	1466.57	279.63	797.4	678.64	760.81
8.096	1237	1225		91.84	309.66	541.19	1606.01	213.91	510.92	543.4	396.37
10.12	1266	1562		70.01	301.65	607.84	1745.69	325.68	546.72	642.51	640.5
12.144	1490	1530		78.47	448.48	641.52	1725.84	276.17	554.59	575.71	438.84
14.168	1795	2241		104.75	304.19	387.38	1598.07	189.87	695.89	676.25	529.11
16.192	1756	1847		118.49	547.14	713.45	1496.4	434.02	778.95	674.64	609.3
18.216	1889	1458		37.25	620.34	489.48	1516.32	326.45	1012.93	601.98	854.21
20.24	2851	1564		156.43	238.4	756.4	1064.28	407.9	1026.79	668.63	372.45
22.264	2929	1503		142.67	661.58	1032.59	1340.55	430.27	604.77	745.02	692.3
24.288	2069	1631		106.27	596.52	792.84	914.45	214.74	881.65	710.27	628.3
26.312	2531	1312		201.81	409.88	374.4	1276.18	230.52	998.2	544.51	854.98
28.336	2702	2186		121.1	639.63	721.44	1246.17	257.86	649.03	631.31	809.18
30.36	3113	2016		197.27	491.83	370.28	1542.05	210.06	677.26	690.63	783.33
32.384	2373	2317		149.54	761.03	438.1	1492.36	394.27	750.37	475.89	874.78
34.408	2804	2348		172.97		946.01	1399.87	355.42	822.78		482.24
36.432	3628	2475		275.49		673.34	1022.68		1127.61		886.92
38.456	2796	2566					1171.75				810.58
40.48	3500	2450					1110.57				996.26
42.504	3628	3213									1019.48
44.528	3308	3156
46.552	3810	3422
48.576	3584	3193		Unpaired t test with Welch's correction
50.6	3977	2850			Compared to AtEH1FL				Compared to AtEH1ΔIDR3
52.624	3936	2644			EH1 KR>E	EH2 R>E	EH1-2 KR>E		S_EH1 KR>E	S_EH2 R>E	S_EH1-2 KR>E
54.648	3884	3190		P value	3.31193e-05	8.40702e-10	9.56345e-16		8.02004e-10	2.16708e-12	7.24207e-09
56.672	4356	3114		P value summary	****	****	****		****	****	****
58.696	4444	4061		Significantly different (P < 0.05)?	Yes	Yes	Yes		Yes	Yes	Yes
60.72	3794	3908		One- or two-tailed P value?	Two-tailed	Two-tailed	Two-tailed		Two-tailed	Two-tailed	Two-tailed
62.744	5087	3252		Welch-corrected t, df	t=5,581, df=17,08	t=10,81, df=20,11	t=21,41, df=21,16		t=9,552, df=25,22	t=11,36, df=30,25	t=8,040, df=29,55
64.768	4900	3179
66.792	4895	3716
68.816	4685	2874
70.84	4758	3567
72.864	5437	3828
74.888	5294	4008
76.912	4910	4622
78.936	5279	5372
80.96	5616	5295
82.984	5539	5833
85.008	6743	5388
87.032	6665	6226
89.056	6577	6783
91.08	6308	8527
93.104	6164	7726
95.128	6580	9400
97.152	8114	6946
99.176	8287	7462
101.2	6592	7052
103.224	7132	7301
105.248	7225	6270
107.272	1613	796
109.296	620	732
111.32	536	888

## Sheet: Fig. 4
Fig. 4e	Partitioning assay (Tobacco)													Fig. 4g	Partitioning assay (in vitro)
TOL6 (FL)	TOL6 (ΔIDR3)	TOL9 (FL)	TOL9 (ΔIDR3)	PICALM3 (FL)	PICALM3 (ΔIDR3)	DRP2a (FL)	DRP2a (ΔIDR3)	AUXL1 (FL)	AUXL1 (ΔIDR3)	mScarlet (FL)	mScarlet (ΔIDR3)			TOL6	TOL9
2.16	2.38	1.73	1.78	1.74	1.18	3.49	1.51	2.62	4.03	1.24	1.42			4.72	1.81
1.29	2.22	1.36	1.2	1.28	1.3	4.26	1.16	2.26	4.55	1.38	1.07			4.7	1.8
1.5	1.72	2.02	1.42	1.17	1.12	2.01	1.09	3.08	3.42	1.03	1.2			4.1	1.78
1.43	1.39	1.26	2.21	1.17	1.43	2.26	1.01	4.17	3.45	1.25	1.49			4.43	1.87
1.51	1.41	2.19	1.7	1.22	1.79	3.9	1.74	2.07	2.56	1.28	1.18			4.86	1.79
1.45	1.84	2.07	2.21	1.23	1.55	3.89	1.04	4.43	1.71	1.28	1.6			4.7	1.69
1.62	4.18	1.86	1.72	1.49	2.2	1.98	1.24	2.9	2.71	1.37	1.46			4.55	1.79
1.64	1.55	1.24	2.07	1.53	1.14	3.19	1	2.13	2.34	1.07	1.1			4.39	1.84
1.85	1.7	2.25	1.29			2.38	1.29		2.95	1.03	1.55			4.61	1.8
1.61	2.62	1.22	1.17				1.01		2.72	1.82	1.09			3.69	1.87
1.54	4.41	1.36	1.53							1.64	1.27			4.02	1.88
1.56	1.34	2.04	3.25							1.4	1.08			6.07	1.88
1.64	2.03	2.84	1.73							1.08				4.31	1.69
2.88	1.99	1.58												4.92	1.94
1.94	3.81	4.67												4.74	1.74
2.18	3.02	1.54												4.58	1.99
														3.83	1.87
														4.21	1.84
														4.74	1.71
														3.62	1.71
														3.64	1.62
														5.41	1.93
														4.86	1.58
														5.58	1.71
														5.03	1.76
														5.27	1.73
														5.32	1.81
														5.37	1.88
														5.31	1.85
														4.5	1.99
														4.54	1.77
															1.63
															1.66

## Sheet: Fig. 5
Fig. 5c	Plot line profile
EH1GFPxCLCmKo_ROI1				EH1GFPxCLCmKo_ROI2
	Fl. Intensity				Fl. Intensity
Distance (μm)	EH1	CLC		Distance (μm)	GFP	RFP
0	0.067801	0.077955		0	0.08325	0.117975
0.06589	0.082223	0.084142		0.06589	0.077383	0.143391
0.13179	0.09476	0.088064		0.13179	0.079785	0.174913
0.19768	0.10554	0.091471		0.19768	0.096004	0.184199
0.26358	0.108775	0.099239		0.26358	0.118076	0.182171
0.32947	0.098628	0.118888		0.32947	0.168585	0.210249
0.39536	0.093173	0.160205		0.39536	0.260152	0.278426
0.46126	0.108078	0.222347		0.46126	0.33286	0.356503
0.52715	0.129336	0.285247		0.52715	0.347824	0.411625
0.59305	0.158315	0.362752		0.59305	0.320128	0.428767
0.65894	0.214181	0.485706		0.65894	0.25485	0.437469
0.72484	0.292644	0.646811		0.72484	0.19151	0.493941
0.79073	0.397546	0.820161		0.79073	0.158972	0.609251
0.85662	0.563292	0.953028		0.85662	0.139578	0.729804
0.92252	0.77366	1		0.92252	0.142987	0.793394
0.98841	0.946667	0.990302		0.98841	0.17097	0.789496
1.05431	1	0.935336		1.05431	0.212186	0.772558
1.1202	0.882605	0.792191		1.1202	0.306642	0.809351
1.18609	0.639399	0.584009		1.18609	0.509608	0.909869
1.25199	0.401108	0.384666		1.25199	0.795069	1
1.31788	0.235457	0.23715		1.31788	1	0.98684
1.38378	0.13437	0.150199		1.38378	0.953711	0.850077
1.44967	0.088232	0.116224		1.44967	0.700823	0.658007
1.51556	0.064226	0.098088		1.51556	0.408126	0.475248
1.58146	0.051028	0.077941		1.58146	0.207609	0.331049
1.64735	0.045494	0.069988		1.64735	0.11873	0.232603
1.71325	0.04478	0.066102		1.71325	0.084362	0.175094
1.77914	0.049448	0.063002		1.77914	0.067054	0.137061
1.84504	0.050312	0.070644		1.84504	0.058973	0.109301
1.91093	0.057071	0.080822		1.91093	0.052776	0.104981
1.97682	0.07889	0.092181		1.97682	0.043754	0.11462
2.04272	0.109188	0.111306		2.04272	0.038857	0.116103
2.10861	0.154039	0.12768		2.10861	0.041617	0.114997
2.17451	0.178328	0.127589
2.2404	0.164271	0.112967

## Sheet: Fig. 7
Fig. 7c	Ratiometric FRAP															Fig. 7d	Ratiometric FRAP			Fig. 7f	Endocytosis tracking							Fig. 7h	Dynamin intensity profile
																					FL		YFW		YFS			Data presented is from the DRP1 plots in Extended Data 7g
Time	EH1 WT (GFP)		EH1 WT (mCherry)		Time	EH1 WT-GFP		EH1 YFS-mCherry		Time	EH1 WT-GFP		EH1 YFW-mCherry			WT	YF>S	YF>W		Seconds	Fl. Intensity	SEM	Fl. Intensity	SEM	Fl. Intensity	SEM
-10	1.0125	0.022557	1.00256	0.03327	-10	0.995673	0.034426	0.994989	0.02202	-10	1.01023	0.020057	1.00188	0.020939		1.32	1.75	0.84		-24			0.245722	0.004865
-9	0.999797	0.029184	0.998454	0.019024	-9	1.00292	0.005935	1.00635	0.022784	-9	1.01239	0.017966	1.00613	0.014664		1.62	1.31	1.2		-23			0.24855	0.005146
-8	0.997689	0.018615	1.00458	0.014695	-8	0.999059	0.021427	1.00367	0.024632	-8	1.00434	0.019764	1.0034	0.026575		1.35	1.74	0.88		-22	0.253701	0.004422	0.286661	0.005271
-7	1.00395	0.009985	1.01479	0.028455	-7	1.01042	0.014	1.01123	0.02317	-7	1.01039	0.010571	0.99798	0.017237		1.2	2.07	1.16		-21	0.261968	0.004421	0.315747	0.005411	0.246578	0.004119
-6	1.0049	0.02064	1.00914	0.024608	-6	1.00186	0.011039	0.997492	0.017871	-6	1.0077	0.028472	0.998802	0.014477		1.33	2.8	0.97		-20	0.289383	0.00448	0.345301	0.005539	0.254917	0.004103
-5	0.997353	0.017707	1.01005	0.017851	-5	0.997834	0.021317	0.992152	0.017802	-5	0.999497	0.023224	1.01314	0.022243		1.49	1.6	1.14		-19	0.313111	0.004804	0.362427	0.005543	0.291847	0.004252
-4	0.984959	0.022876	1.00415	0.029512	-4	0.994889	0.026747	1.00344	0.030933	-4	0.988415	0.013354	0.999632	0.016211		1	1.7	0.86		-18	0.35272	0.004838	0.380444	0.005609	0.325859	0.004389
-3	1.00151	0.019903	0.984853	0.032738	-3	1.0027	0.019301	0.99811	0.021071	-3	0.987795	0.015509	1.0086	0.026014		1.27	1.32	0.99		-17	0.378798	0.004902	0.425792	0.005714	0.348235	0.004548
-2	1.01041	0.02096	0.982018	0.015136	-2	0.999478	0.024156	1.00103	0.018305	-2	0.990123	0.022455	0.986671	0.02757		1.23	1.96	0.88		-16	0.397034	0.00498	0.455894	0.005489	0.367406	0.004538
-1	0.989542	0.026587	0.992251	0.016343	-1	0.996288	0.020989	0.99307	0.03257	-1	0.991118	0.013606	0.986897	0.021191		1.46	1.92	1.07		-15	0.443559	0.004803	0.493637	0.005536	0.39683	0.004693
0	0	0	0	0	0	0	0	0	0	0	0	0	0	0		1.36	1.89	0.75		-14	0.481535	0.004888	0.520648	0.005317	0.439772	0.004658
1	0.032543	0.010084	0.053992	0.020829	1	0.042643	0.013211	0.072923	0.022955	1	0.032154	0.004328	0.03119	0.007567		1.39	1.91	0.89		-13	0.509065	0.004823	0.543399	0.005435	0.482921	0.004515
2	0.068672	0.023173	0.09014	0.029193	2	0.080734	0.01838	0.138191	0.030414	2	0.066923	0.011802	0.057464	0.008442		1.46	1.32	0.82		-12	0.526351	0.004789	0.560593	0.005373	0.515615	0.004411
3	0.097679	0.029478	0.129849	0.044239	3	0.116583	0.02333	0.19313	0.035375	3	0.094525	0.013509	0.085645	0.013558		1.27	1.95	0.97		-11	0.540549	0.004669	0.560181	0.005178	0.54165	0.004477
4	0.124715	0.034243	0.163607	0.045479	4	0.152449	0.031988	0.247837	0.044541	4	0.122653	0.011905	0.111776	0.018101		1.19	2.67	0.9		-10	0.557567	0.004706	0.560496	0.005437	0.563671	0.00445
5	0.152539	0.041622	0.202099	0.050948	5	0.18757	0.035062	0.298188	0.05948	5	0.153429	0.022021	0.137027	0.01899		1.2	1.53	1.31		-9	0.565535	0.004696	0.581529	0.005284	0.571994	0.004299
6	0.178817	0.049325	0.233962	0.067046	6	0.212862	0.042532	0.334626	0.069116	6	0.173223	0.021728	0.161448	0.022103		1.61	2.18	0.61		-8	0.573262	0.004731	0.578548	0.005293	0.573035	0.004431
7	0.200558	0.059852	0.258935	0.065757	7	0.239082	0.044404	0.37389	0.072265	7	0.198711	0.027344	0.18039	0.0284		1.44	1.61	0.9		-7	0.572984	0.004671	0.582794	0.005478	0.585092	0.004436
8	0.220375	0.061025	0.277111	0.066455	8	0.269719	0.047351	0.40863	0.076429	8	0.218784	0.031167	0.199273	0.029922			1.5	0.85		-6	0.584354	0.004643	0.576614	0.005468	0.589577	0.004454
9	0.249592	0.068564	0.318436	0.073899	9	0.288432	0.049229	0.440876	0.094262	9	0.240504	0.033573	0.219368	0.035935				0.8		-5	0.586992	0.004819	0.578129	0.005493	0.587972	0.004514
10	0.264662	0.067722	0.329736	0.069371	10	0.315205	0.058408	0.465312	0.082526	10	0.263362	0.03816	0.244254	0.043334				0.49		-4	0.585149	0.004832	0.563095	0.005573	0.583536	0.004686
11	0.285016	0.069314	0.348349	0.065143	11	0.333231	0.056312	0.497673	0.087035	11	0.279261	0.04006	0.257798	0.037959				0.91		-3	0.586767	0.005012	0.56458	0.005662	0.583427	0.004731
12	0.306868	0.071676	0.374435	0.072549	12	0.352	0.056804	0.519406	0.094299	12	0.304492	0.047194	0.27763	0.050313				0.94		-2	0.57378	0.005147	0.548301	0.005998	0.565036	0.004854
13	0.324056	0.075155	0.396236	0.065472	13	0.373202	0.070505	0.529931	0.097128	13	0.31173	0.042113	0.295566	0.044455						-1	0.541632	0.005597	0.513313	0.006267	0.518284	0.005058
14	0.335776	0.070763	0.412638	0.067264	14	0.393184	0.064323	0.556627	0.099017	14	0.330939	0.043576	0.310466	0.056633						0	0.415318	0.005513	0.395764	0.006164	0.396895	0.00496
15	0.349056	0.078563	0.422953	0.06994	15	0.408343	0.074025	0.564414	0.114223	15	0.354449	0.055494	0.326805	0.057372
16	0.375385	0.084968	0.451459	0.077725	16	0.41952	0.069277	0.582302	0.107466	16	0.359901	0.047829	0.334555	0.041265		Unpaired t test with Welch's correction
17	0.377682	0.082739	0.454549	0.069334	17	0.441659	0.071633	0.604208	0.111891	17	0.383485	0.062485	0.36063	0.05393			Compared to WT
18	0.398925	0.078457	0.479322	0.077104	18	0.450624	0.075946	0.605009	0.111201	18	0.396283	0.060637	0.37117	0.051778		P value	7.45818e-05	9.64946e-10
19	0.418823	0.089229	0.498145	0.070374	19	0.463013	0.082175	0.633945	0.110004	19	0.40907	0.063323	0.38278	0.061184		P value summary	****	****
20	0.415433	0.085865	0.502362	0.074467	20	0.477297	0.074451	0.647118	0.100741	20	0.422601	0.069926	0.395965	0.067874		Significantly different (P < 0.05)?	Yes	Yes
21	0.435236	0.089328	0.517452	0.068229	21	0.486528	0.076698	0.648981	0.111888	21	0.425835	0.062654	0.406443	0.062969		One- or two-tailed P value?	Two-tailed	Two-tailed
22	0.45105	0.083088	0.517539	0.067581	22	0.507749	0.076326	0.674762	0.098631	22	0.449279	0.075251	0.413204	0.066269		Welch-corrected t, df	t=4,811, df=23,41	t=8,055, df=38,59
23	0.458034	0.084118	0.53484	0.067089	23	0.518972	0.077914	0.683079	0.109777	23	0.451811	0.069928	0.435117	0.069255
24	0.47403	0.089699	0.5493	0.069815	24	0.527983	0.082174	0.698003	0.112172	24	0.466678	0.079804	0.43186	0.061517
25	0.485718	0.090474	0.557016	0.078805	25	0.540789	0.088167	0.70481	0.110458	25	0.468489	0.065779	0.445719	0.06457
26	0.495916	0.091087	0.568564	0.070916	26	0.550126	0.08842	0.700579	0.122767	26	0.480475	0.070172	0.456091	0.075905
27	0.507006	0.091197	0.580702	0.068646	27	0.561385	0.087556	0.713415	0.117954	27	0.500678	0.075851	0.467101	0.072826
28	0.517034	0.089472	0.592987	0.073517	28	0.570254	0.077919	0.737154	0.104917	28	0.509231	0.078367	0.472187	0.060274
29	0.518887	0.092484	0.590664	0.068326	29	0.583019	0.082931	0.736867	0.111826	29	0.514717	0.067502	0.490441	0.084526
30	0.533457	0.096996	0.607254	0.058207	30	0.594348	0.087123	0.740898	0.118188	30	0.521089	0.08302	0.488316	0.076557
31	0.532204	0.090241	0.598674	0.069737	31	0.596348	0.08064	0.746812	0.118686	31	0.519107	0.07363	0.498739	0.079437
32	0.541882	0.086759	0.603798	0.065415	32	0.603739	0.083105	0.756608	0.117865	32	0.53479	0.070287	0.515093	0.084029
33	0.55265	0.090363	0.634014	0.075582	33	0.616823	0.084698	0.772858	0.119866	33	0.539262	0.076225	0.513038	0.088456
34	0.555577	0.083906	0.620968	0.065864	34	0.617337	0.086537	0.76207	0.107488	34	0.553623	0.082159	0.527164	0.088587
35	0.560575	0.087325	0.622721	0.065395	35	0.633129	0.082895	0.772638	0.107202	35	0.556941	0.08482	0.533601	0.090316
36	0.566235	0.080218	0.631701	0.064283	36	0.633787	0.090215	0.776604	0.117393	36	0.565976	0.088038	0.536572	0.085602
37	0.571394	0.083923	0.624919	0.061285	37	0.639357	0.090838	0.776431	0.11974	37	0.57232	0.089677	0.546533	0.088684
38	0.582777	0.090344	0.647394	0.069716	38	0.648073	0.087492	0.784467	0.114623	38	0.579264	0.087717	0.559414	0.091162
39	0.596721	0.082007	0.661725	0.078143	39	0.656465	0.089364	0.784284	0.108967	39	0.585212	0.084467	0.5577	0.079254
40	0.593309	0.086858	0.645401	0.074696	40	0.66117	0.087542	0.795485	0.115712	40	0.589291	0.09413	0.565645	0.086741
41	0.58493	0.070128	0.654623	0.070778	41	0.669722	0.086451	0.804582	0.115338	41	0.592234	0.087471	0.576638	0.095045
42	0.60431	0.08218	0.658254	0.076965	42	0.6789	0.095169	0.788299	0.119321	42	0.593099	0.103904	0.58317	0.111646
43	0.611534	0.083661	0.670645	0.085533	43	0.685105	0.08569	0.79853	0.108055	43	0.603317	0.097052	0.5722	0.10164
44	0.620047	0.08382	0.665672	0.073142	44	0.691804	0.090597	0.798919	0.108279	44	0.608993	0.101973	0.594747	0.093171
45	0.612357	0.077845	0.685317	0.077231	45	0.684806	0.085195	0.812559	0.104481	45	0.608613	0.097206	0.594545	0.102702
46	0.622829	0.091711	0.695867	0.083972	46	0.695299	0.088436	0.816521	0.110773	46	0.621885	0.091943	0.609094	0.10531
47	0.638597	0.075327	0.685808	0.073209	47	0.706989	0.092755	0.815205	0.112033	47	0.625826	0.105682	0.603573	0.109086
48	0.634694	0.0859	0.682166	0.068599	48	0.708199	0.092248	0.81945	0.122498	48	0.61992	0.094425	0.600914	0.090785
49	0.633493	0.078438	0.701513	0.081493	49	0.709721	0.098341	0.81947	0.11993	49	0.637414	0.101288	0.626973	0.109699
50	0.640308	0.083853	0.693713	0.074196	50	0.704172	0.084579	0.816943	0.110989	50	0.639562	0.103036	0.619772	0.103279
51	0.63968	0.082916	0.711318	0.095992	51	0.71602	0.085986	0.818468	0.112536	51	0.639411	0.107948	0.62707	0.110399
52	0.643992	0.086005	0.722761	0.081628	52	0.727103	0.085589	0.823962	0.102261	52	0.643242	0.103237	0.62703	0.104441
53	0.647787	0.087067	0.712028	0.071408	53	0.717471	0.087245	0.82638	0.113799	53	0.646788	0.106893	0.640712	0.110544
54	0.659996	0.088059	0.731355	0.074132	54	0.726776	0.092877	0.824674	0.114238	54	0.657575	0.099064	0.645542	0.116317
55	0.669541	0.086648	0.722418	0.082086	55	0.726026	0.095747	0.829095	0.119133	55	0.657952	0.11456	0.647097	0.117665
56	0.656482	0.085423	0.717492	0.089325	56	0.739641	0.089858	0.829921	0.118075	56	0.660928	0.105068	0.642296	0.117041
57	0.670635	0.083897	0.705826	0.081025	57	0.741131	0.090966	0.834688	0.113116	57	0.668387	0.109808	0.643709	0.108822
58	0.672248	0.083445	0.7186	0.068877	58	0.755537	0.090111	0.832372	0.11233	58	0.670246	0.112229	0.660097	0.12274
59	0.667347	0.093459	0.730573	0.071643	59	0.748203	0.087054	0.842761	0.109672	59	0.671547	0.115798	0.666963	0.128419
60	0.675065	0.082171	0.729172	0.085117	60	0.751803	0.092823	0.845827	0.112913	60	0.680185	0.119012	0.650569	0.114965
61	0.667326	0.085068	0.72823	0.069371	61	0.757465	0.075343	0.859389	0.095759	61	0.679996	0.120006	0.654318	0.123841
62	0.677212	0.093957	0.724907	0.0832	62	0.748162	0.082486	0.857244	0.114522	62	0.68586	0.119855	0.65309	0.106009
63	0.678076	0.084391	0.72769	0.080516	63	0.758479	0.082552	0.858561	0.120013	63	0.686254	0.113916	0.664769	0.124393
64	0.676342	0.084879	0.731038	0.072936	64	0.759262	0.084744	0.852231	0.109102	64	0.683892	0.113632	0.68101	0.130319
65	0.667085	0.097974	0.722671	0.088409	65	0.760126	0.079818	0.857848	0.097169	65	0.688146	0.11105	0.674508	0.119475
66	0.676087	0.08275	0.725736	0.074161	66	0.763393	0.090181	0.855081	0.126499	66	0.693663	0.112193	0.680799	0.125591
67	0.683047	0.081042	0.72881	0.080663	67	0.773952	0.0935	0.854646	0.105423	67	0.694858	0.116444	0.678979	0.119281
68	0.681409	0.091148	0.723533	0.078749	68	0.777773	0.089411	0.846092	0.106173	68	0.695408	0.106601	0.677532	0.124014
69	0.692324	0.092139	0.723638	0.092411	69	0.779921	0.092645	0.849779	0.107384	69	0.707858	0.120908	0.690266	0.136003
70	0.680877	0.089332	0.72002	0.086599	70	0.779301	0.082628	0.868772	0.107518	70	0.695712	0.114125	0.680586	0.127234
71	0.681147	0.091998	0.745401	0.07635	71	0.789364	0.086263	0.87083	0.093873	71	0.716592	0.123752	0.692252	0.132041
72	0.70938	0.09457	0.756064	0.100076	72	0.798575	0.088871	0.878474	0.111059	72	0.712322	0.124513	0.69531	0.122406
73	0.691923	0.098217	0.75619	0.089652	73	0.805066	0.096624	0.868162	0.122062	73	0.717979	0.124605	0.6898	0.130164
74	0.704504	0.093431	0.751218	0.094164	74	0.804507	0.091155	0.880454	0.105565	74	0.715298	0.11869	0.703555	0.125516
75	0.699476	0.095787	0.746114	0.096907	75	0.794585	0.087546	0.874027	0.119516	75	0.706422	0.110629	0.706207	0.128674
76	0.714668	0.095484	0.73519	0.095983	76	0.803913	0.091208	0.875333	0.109276	76	0.727221	0.122991	0.703559	0.122528
77	0.717034	0.094585	0.762838	0.111947	77	0.814268	0.092418	0.87645	0.117684	77	0.721395	0.11659	0.718434	0.12665
78	0.710888	0.093155	0.748811	0.089585	78	0.819118	0.092134	0.882305	0.111971	78	0.732623	0.125341	0.712008	0.123242
79	0.706402	0.095722	0.758265	0.099598	79	0.818187	0.089865	0.882517	0.113436	79	0.721308	0.122593	0.704028	0.131843
80	0.736673	0.098333	0.751872	0.097946	80	0.824195	0.100419	0.883988	0.122807	80	0.731439	0.123731	0.720983	0.142423
81	0.722641	0.099116	0.75311	0.097266	81	0.816782	0.095832	0.880615	0.117615	81	0.7255	0.1196	0.701482	0.127337
82	0.724703	0.093796	0.757182	0.094833	82	0.816738	0.106646	0.881964	0.119231	82	0.725514	0.118183	0.719994	0.146855
83	0.72847	0.094128	0.758343	0.099082	83	0.820602	0.096552	0.884626	0.119549	83	0.720985	0.110264	0.723055	0.139543
84	0.713637	0.097769	0.761404	0.09657	84	0.825587	0.097542	0.883786	0.113858	84	0.729066	0.122789	0.722038	0.118082
85	0.717906	0.095772	0.757249	0.096908	85	0.829097	0.096408	0.88538	0.112805	85	0.745759	0.127295	0.721857	0.120165
86	0.720385	0.101483	0.781581	0.106283	86	0.830991	0.095669	0.880977	0.113673	86	0.742623	0.121927	0.710597	0.120146
87	0.711681	0.098809	0.747238	0.107366	87	0.828861	0.101164	0.885058	0.122729	87	0.744513	0.122695	0.723061	0.128078
88	0.732795	0.093095	0.760002	0.094362	88	0.830784	0.103479	0.888766	0.125644	88	0.732252	0.122299	0.729844	0.128883
89	0.724645	0.107567	0.769901	0.090456	89	0.818799	0.105944	0.893394	0.128046	89	0.74442	0.117597	0.738037	0.136118
90	0.744984	0.096285	0.774631	0.104798	90	0.827273	0.093249	0.90172	0.117224	90	0.738738	0.118281	0.740724	0.143028
91	0.746954	0.093055	0.770773	0.111492	91	0.828074	0.095913	0.877077	0.114987	91	0.744122	0.109331	0.73682	0.127366
92	0.738559	0.1039	0.772328	0.096329	92	0.817255	0.093125	0.877641	0.120648	92	0.738898	0.117525	0.733663	0.125216
93	0.72961	0.099019	0.771956	0.100238	93	0.819572	0.102893	0.896196	0.116778	93	0.742083	0.11518	0.738063	0.13415
94	0.747671	0.098545	0.747592	0.11217	94	0.826835	0.097715	0.870633	0.127667	94	0.742698	0.114429	0.738346	0.128212
95	0.73928	0.113187	0.752828	0.103257	95	0.827809	0.095597	0.884119	0.11434	95	0.74938	0.129989	0.742315	0.146176
96	0.739259	0.10945	0.767885	0.109217	96	0.8225	0.097625	0.898693	0.12864	96	0.733321	0.118246	0.727671	0.135768
97	0.731365	0.10197	0.7907	0.11075	97	0.83766	0.098629	0.892159	0.123674	97	0.737293	0.121651	0.733503	0.128913
98	0.739255	0.103368	0.774477	0.115399	98	0.845116	0.093974	0.879348	0.123991	98	0.746618	0.126727	0.743099	0.144034
99	0.73782	0.105623	0.774709	0.122004	99	0.831527	0.094943	0.903215	0.117658	99	0.745206	0.11871	0.752503	0.138572
100	0.753216	0.108085	0.776465	0.108148	100	0.842063	0.08986	0.89054	0.125487	100	0.74956	0.126319	0.736452	0.130736
101	0.743742	0.103582	0.777626	0.114234	101	0.836544	0.1003	0.890622	0.117704	101	0.735154	0.117877	0.728733	0.129727
102	0.746908	0.114459	0.790951	0.110402	102	0.832396	0.090452	0.882185	0.120633	102	0.739248	0.129127	0.744024	0.153698
103	0.73825	0.109974	0.772217	0.123361	103	0.82909	0.09736	0.896375	0.115483	103	0.741637	0.115848	0.734323	0.132737
104	0.750502	0.107157	0.776637	0.114402	104	0.844856	0.101551	0.889132	0.122998	104	0.744427	0.126211	0.738206	0.140083
105	0.737776	0.114914	0.772777	0.116583	105	0.840322	0.095052	0.895864	0.112459	105	0.747159	0.121566	0.736214	0.151586
106	0.745948	0.116165	0.768705	0.11639	106	0.834884	0.0837	0.903009	0.116243	106	0.749792	0.131633	0.745143	0.141411
107	0.741425	0.119117	0.766767	0.125552	107	0.839717	0.094729	0.902741	0.121735	107	0.744485	0.12135	0.742403	0.129506
108	0.738295	0.110821	0.761279	0.138196	108	0.841867	0.101528	0.89859	0.131817	108	0.737291	0.118673	0.736239	0.143645
109	0.746626	0.116992	0.787276	0.120146	109	0.847014	0.104126	0.89132	0.114118	109	0.743207	0.123012	0.740722	0.150287
110	0.740828	0.113711	0.779107	0.124989	110	0.857402	0.102978	0.899427	0.126724	110	0.753081	0.127027	0.744877	0.152487
111	0.750828	0.116805	0.785019	0.129395	111	0.858549	0.103346	0.904604	0.119747	111	0.742919	0.123431	0.732182	0.129601
112	0.741134	0.120836	0.780027	0.126869	112	0.855044	0.097884	0.909349	0.125388	112	0.738222	0.111196	0.741837	0.157521
113	0.745724	0.124139	0.786656	0.135836	113	0.852435	0.089795	0.900903	0.118318	113	0.740889	0.109855	0.755829	0.159347
114	0.745528	0.121619	0.783825	0.126515	114	0.846162	0.095166	0.901535	0.123357	114	0.746867	0.12332	0.740504	0.151688
115	0.742696	0.112452	0.780296	0.122974	115	0.848432	0.092496	0.888062	0.119051	115	0.74571	0.128249	0.734878	0.144517
116	0.762053	0.116187	0.780895	0.128907	116	0.859635	0.088853	0.901468	0.117481	116	0.73895	0.129361	0.736556	0.141155
117	0.754459	0.135523	0.788758	0.132136	117	0.861425	0.09405	0.908124	0.112816	117	0.732974	0.133089	0.727992	0.160925
118	0.740488	0.123579	0.785198	0.128857	118	0.849622	0.098352	0.904486	0.109976	118	0.739134	0.130344	0.724321	0.156778
119	0.750833	0.119774	0.795556	0.136736	119	0.867685	0.092393	0.907363	0.119519	119	0.72845	0.123614	0.723567	0.157675

## Sheet: Extended Data 1
Fig. S1a	Disorder scores			Fig. S1c	in vitro FRAP
		% disordered		Time (s)	Mean	SD
	AtEH1	34		0	1	0
	AtEH2	47		5	0.251608	0.0252622
	LOLITA	0		10	0.283616	0.0227268
	TASH3	15		15	0.295965	0.0214247
	TML	5		20	0.302801	0.0208327
	TPLATE	5		25	0.306428	0.0192409
	TWD40-1	9		30	0.311578	0.0190822
	TWD40-2	12		35	0.31667	0.0180981
				40	0.319098	0.0179593
				45	0.322689	0.0185339
				50	0.328802	0.0183665
				55	0.33046	0.0177495
				60	0.335102	0.0193203
				65	0.335157	0.0196867
				70	0.339812	0.021612
				75	0.342404	0.0245532
				80	0.343512	0.0224043
				85	0.344619	0.0216999
				90	0.346308	0.0208097
				95	0.346632	0.0213022
				100	0.351376	0.0219502
				105	0.351579	0.0223956
				110	0.353127	0.0230481
				115	0.354734	0.0234601
				120	0.356602	0.0229125
				125	0.358974	0.0233542
				130	0.358457	0.0222072
				135	0.359639	0.0234277
				140	0.361067	0.0230473
				145	0.361832	0.0226531
				150	0.363687	0.0224485
				155	0.364897	0.0231458
				160	0.36602	0.0237525
				165	0.366277	0.0226313
				170	0.368851	0.0242934
				175	0.370113	0.0247679
				180	0.36967	0.0233115
				185	0.369623	0.024302
				190	0.372014	0.0232054
				195	0.372916	0.0236341
				200	0.373432	0.0238478
				205	0.374222	0.0230757
				210	0.374069	0.0250903
				215	0.377879	0.0247189
				220	0.380615	0.0257438
				225	0.382911	0.0242516
				230	0.380847	0.0257139
				235	0.37946	0.0273163
				240	0.380549	0.0270481
				245	0.380292	0.0270335
				250	0.381514	0.0276062
				255	0.381354	0.0268982
				260	0.382839	0.0282395
				265	0.38256	0.0268741
				270	0.38535	0.0274461
				275	0.385192	0.026752
				280	0.385454	0.0282501
				285	0.387036	0.0278623
				290	0.387288	0.0288145
				295	0.388184	0.027912
				300	0.389472	0.0310712
				305	0.392105	0.0299378
				310	0.391988	0.0300133
				315	0.392294	0.0306081
				320	0.393316	0.0307252
				325	0.393645	0.0309049
				330	0.394139	0.0303067
				335	0.395443	0.0324279
				340	0.395692	0.0314623
				345	0.396302	0.0350973
				350	0.39793	0.0325103
				355	0.398366	0.0338786
				360	0.399141	0.0337706
				365	0.398375	0.0346677
				370	0.39993	0.0349344
				375	0.40182	0.0356634
				380	0.401876	0.0341489
				385	0.403638	0.0329903
				390	0.4022	0.0339089
				395	0.402216	0.0340236
				400	0.403734	0.0340112

## Sheet: Extended Data 2
Fig. S2b	Conservation analysis				Fig. S2c
	Residue number	Conservation score					Number of residues																				Proportion of residues
	1	4					Aliphatic					Basic			Acidic		Aromatic			Polar				Other			Aliphatic					Basic			Acidic		Aromatic			Polar				Other
	2	4			Name	Length	A	V	I	L	M	H	R	K	D	E	F	Y	W	S	T	N	Q	C	P	G	A	V	I	L	M	H	R	K	D	E	F	Y	W	S	T	N	Q	C	P	G	Sequence
	3	1			CreiEH1/100-161	62	28	4	0	1	2	0	1	0	0	1	0	2	0	1	0	0	0	0	15	7	0.451613	0.0645161	0	0.016129	0.0322581	0	0.016129	0	0	0.016129	0	0.0322581	0	0.016129	0	0	0	0	0.241935	0.112903	LEVPGSAGAAARPAAPAAAPVPAPGPAGYAYAAPPGAMPGAPVAMAAAPAPGAPPAAAVAAA
	4	4			MpusEH1/97-167	71	9	1	0	4	5	0	0	1	1	1	1	2	0	8	2	3	7	0	8	18	0.126761	0.0140845	0	0.056338	0.0704225	0	0	0.0140845	0.0140845	0.0140845	0.0140845	0.028169	0	0.112676	0.028169	0.0422535	0.0985915	0	0.112676	0.253521	LSEGQPPPSANVGGGTMTLGGAASGGPPSYQQQQQPPQMMGGGFGGGGNAGGSLKSSYDLAPGMMSAAAAN
	5	4			OlucEH1/101-204	104	23	10	1	4	2	1	2	1	5	5	5	1	0	7	10	1	3	0	19	4	0.221154	0.0961538	0.00961538	0.0384615	0.0192308	0.00961538	0.0192308	0.00961538	0.0480769	0.0480769	0.0480769	0.00961538	0	0.0673077	0.0961538	0.00961538	0.0288462	0	0.182692	0.0384615	LELPAAPTATTSQPPVAAATGGTFGNVAPSPTMEFTSPPKDDLFAISSGVDDFAPVAPAPMERAPAPVAPTSLAFDAPPRATSVEHTVQAYQAPAVAVPVAPEA
	6	1			MpusEH2/97-148	52	8	2	3	3	2	0	0	1	2	1	1	0	0	3	5	0	7	0	4	10	0.153846	0.0384615	0.0576923	0.0576923	0.0384615	0	0	0.0192308	0.0384615	0.0192308	0.0192308	0	0	0.0576923	0.0961538	0	0.134615	0	0.0769231	0.192308	LTDSSQQAPSIVGGGFPAQGQAAPQAQLTTAPGAQMTIGGIGTGEMDVKGLA
	7	6			SmoeEH3/99-305	207	27	18	4	8	0	0	5	2	6	4	11	3	0	27	19	2	12	0	46	13	0.130435	0.0869565	0.0193237	0.0386473	0	0	0.0241546	0.00966184	0.0289855	0.0193237	0.0531401	0.0144928	0	0.130435	0.0917874	0.00966184	0.057971	0	0.222222	0.0628019	AQVPVSSPSPPPAYRPPLQNQRVSYTGQQPGLTPEPPARPFQPPPPAPVATTSAATPDAFGAPSFQAFPEAPKALVSQVSTSSILGATPSSSTTPTSVSTAPAVSSAPTSFAADGFGGESFKASPSPRPVLPDDFGGDSFFADSSQAIVPVATLGPSPTVGLGTAIVPVTALAPTPPPTPPPVQTFGQPVEVPSSPARPYAPPVQNI
	8	4			SmoeEH2/102-421	320	35	14	3	11	3	1	11	2	3	1	17	2	1	45	28	9	43	0	64	27	0.109375	0.04375	0.009375	0.034375	0.009375	0.003125	0.034375	0.00625	0.009375	0.003125	0.053125	0.00625	0.003125	0.140625	0.0875	0.028125	0.134375	0	0.2	0.084375	PAGQQSQIPVPGQQAPPPLPVSTTQVTVQPGRTSFSSGPPPPPLQGSLQQNASFSVAQPAPGASPRPSFTGGSASQPPSYTGATTLQPQQGPSFPGATTPQPQQTPSFASATASQPTSSFASAPLPQPQQTPSFPTQLQQAPSFATNANTSQLQQTPPFATAPTPQPQQTPRAPVYQQQPPVQSVPRPGSSGGLGAESWRPSSVQGQLFSSATPVRPTTSAIPNQSFSVNNGPSTNFASQQGPGAPPGLRAGAGAPDRAKASGGFSPFGNDAFSVSSTTARPAIDQNFVASSPLTPRQPSPGMSPQAPPPKVMHGFRPPM
	9	7			SmoeEH1/102-421	320	35	14	3	12	3	1	10	2	3	1	17	2	1	44	27	9	43	0	64	29	0.109375	0.04375	0.009375	0.0375	0.009375	0.003125	0.03125	0.00625	0.009375	0.003125	0.053125	0.00625	0.003125	0.1375	0.084375	0.028125	0.134375	0	0.2	0.090625	PAGQQSQIPVPGQQAPPPLPVSTTQVTVQPGRTSFSSGPPPPPLQGSLQQNASFSVAQPAPGALPRPSFTGGGASQPPSYTGATTLQPQQGPSFPGATTPQPQQTPSFASATASQPSSSFASAPLPQPQQTPSFPTQLQQAPSFATNANTPQLQQTPSFATAPTPQPQQTPRAPVYQQQPPVQSVPRPGSSGGLGAESWRPSSVQGQLFSSATPVRPTTSAIPNQSFSVNNGPSTNFASQQGPGAPPGLRAGAGAPDGAKASGGFSPFGNDAFSVSSTTARPAIDQNFVASSPLTPRQPSPGMSPQAPPPKVMHGFRPPM
	10	5			MpolEH1/102-349	248	41	18	3	7	2	1	8	7	9	1	10	4	2	38	16	6	16	0	34	25	0.165323	0.0725806	0.0120968	0.0282258	0.00806452	0.00403226	0.0322581	0.0282258	0.0362903	0.00403226	0.0403226	0.016129	0.00806452	0.153226	0.0645161	0.0241935	0.0645161	0	0.137097	0.100806	PVPPTPSYGAPSVASQAPGYASQYPSAAAAPQSRWSSQPSASPVNAAQVTSQAVPRPGSASGVRPGFAQDTWPSIKSSGSAATHLSTPQAQTSAAAPAQTFQVSANPSLPSQVPVRKDAFGGFGYEAGKLSNGGDASKIASNTGGKPSLSDAFGGDPFAASNKTLSVSTQKPSSATSTSQGFADFGDGGFRANPVATAALVPTDVASRSVGRDSLPVPTAPIPRPVMAAPPASGGQGFPTQPAPVVGM
	11	8			MpolEH2/102-389	288	51	5	2	16	2	1	7	4	9	1	11	1	2	40	14	10	21	0	51	40	0.177083	0.0173611	0.00694444	0.0555556	0.00694444	0.00347222	0.0243056	0.0138889	0.03125	0.00347222	0.0381944	0.00347222	0.00694444	0.138889	0.0486111	0.0347222	0.0729167	0	0.177083	0.138889	PGAPPQPSGPPGGLGAAGAAGRPTPGPAQAGAGGFGDPFAASAPGAAPPSRWQSQPSALPSQLPSQPSLPPQAAPARPGSASGQRPAGGHPQDTWPSIRSSASASSLQNYGQQAQAQAPASAPPPSSVQSMQSFLGGPNAAATPAQSAKDPFGSLGSGPDLFSSLSNTPNPKSASTGTITSLTDAFGGDPFAANNNKSLALTSQPPVQNPGPANNVDAFSGLGDFGGGGFRAEPAATMALVPTGAPAPAPKDPQAAPGSQLTRSLVPTSSAASGPGFSAPSPAGPGTG
	12	7			SfalEH1/102-443	342	33	15	4	20	4	2	8	7	2	3	11	4	1	55	31	10	30	0	54	48	0.0964912	0.0438596	0.0116959	0.0584795	0.0116959	0.00584795	0.0233918	0.0204678	0.00584795	0.00877193	0.0321637	0.0116959	0.00292398	0.160819	0.0906433	0.0292398	0.0877193	0	0.157895	0.140351	PVPAAATGLGQPPPASGPQPGFTGGQPTPPPSSQGGGGQVHQPPSSYGGFGGGQPVPPPGSAGAVGTQATGPSGSRGGFAGGQQTPSPSPQGVGGQTPQVPGSRSFGAPPARQLTSQNSLSRYPPSAGQLQVAPTGFSQTPGYGPPAPGGQQSRPSLGSLFTTNSSYLAPKTSTLAPARLWSSSPGVSSVPNSLPTSTAISTPSTGAATTMPKQPQTLPSTAFQGPGFQAGKDVSAGFNSNPSSNSSFTKTESATTGDLLSVAQPSKPSLITPSNKLQPSAGLLEASMSQLNSHEPLSRVSAILPTSGANMGKPPAVTASQAATNMSRTSSVVQGPGAQPFI
	13	6			Cpur2/102-458	357	54	23	2	12	6	3	9	7	2	5	9	1	2	52	25	10	27	0	48	60	0.151261	0.0644258	0.00560224	0.0336134	0.0168067	0.00840336	0.0252101	0.0196078	0.00560224	0.0140056	0.0252101	0.00280112	0.00560224	0.145658	0.070028	0.0280112	0.0756303	0	0.134454	0.168067	PGAQAGGGPGAPGPVASSQGAAPVRAPGPAASQGVANGQESHARSLQGSNGGMNVRQAGVVGNGLAGSQGAPAKQFSPHTNSAPSAPMPQGAFGGAAKQLAPQTNSLSAGGSGVPQLTAQTSSLSRYPPSGGQVQVPPTGFAQQGWARPPAAGGPPARPSLGSLFTTNSTWPPKETIPASASQGSGSTSVSSGQSVTTTPSSGQSRPVTPASSASTVTTSHASAGTTTAGPGPVSSLTKNGSAGAGFNAGIDLFSSGFKATPPSETASSVAGSGPGAGSQVAKAASVTPPPPQAKQAVALPLDESMFSAPSVPAVQMPGQSGGRGPVAGANFQGAPRGGVMEMGPGSGPTPQGGPVA
	14	6			PpatEH1/102-448	347	45	18	1	20	7	3	9	7	5	2	9	3	2	50	25	16	25	0	48	52	0.129683	0.0518732	0.00288184	0.0576369	0.0201729	0.00864553	0.0259366	0.0201729	0.0144092	0.00576369	0.0259366	0.00864553	0.00576369	0.144092	0.0720461	0.0461095	0.0720461	0	0.138329	0.149856	PAGQHGGPGGSPAPALSSQGAPSVRAPGPAAAYNGFDVQSRSLQGSNGGLRPVSMQGNGLSSSQGVYGAPVVQKFSPHTNSAPSAPLPQGGFGAPARQLAPQTNSLSTGGTGVPQLMNQTSSLPRYPPSAAQVQVPPAGLAQQGWARPPASGGAPVRPSLGSLFTTNSAWPSKDANPEGANQGPGSTSVSAGPTVLTTPSAGQSRPLTPGSAALTPAGSNAGSGTTSKSQTLDATSTNGGGFNSGIDLFSSGFKATSAVGTPGTSVGSSPASNMFPGGQATKPASVTPPAQQNKSASATPPAQNKPAPLDESMFSAPAVPSMQGPPQNGLMGMGAGAGSRPHGVLTV
	15	9			PpatEH2/102-456	355	44	24	6	18	10	2	13	7	8	5	10	2	2	59	18	11	23	0	46	47	0.123944	0.0676056	0.0169014	0.0507042	0.028169	0.0056338	0.0366197	0.0197183	0.0225352	0.0140845	0.028169	0.0056338	0.0056338	0.166197	0.0507042	0.0309859	0.0647887	0	0.129577	0.132394	PAEQPGVPDSAPAQVPTSQGVLPPVYSPAAQGVANRQEAQSRSVQVSSGGVMPAGLQGNGLAGSQGMYGAALFQKFSPHTNSAPSAPLPQGGIGGPARRSGPQANSLSTGGAGLPRPMSQTSSVSRFPSADQVQVAPTGFTQGWGRPPAGGAPARPSLGTLLFSNSSWPLKEANVPGASQGLVSTSESSSPSAMSAPRSGQSRSLTPVSSNAGGSATSAMHASTVNSKNDDVIGGGFDSGIDLFGSGFKAAPPNGMPSTTPGSTSITADMFSRSQAAKPAPLAPPAQSESTSVTPAAQTKPSPLDKSMFSAPVVPSVPVSSRALGVAGVSQGLPQNGSMGIGAGAGPRSPGIPVM
	16	6			SfalEH2/103-363	261	36	11	3	21	4	3	6	4	7	2	12	2	2	39	17	3	19	0	40	30	0.137931	0.0421456	0.0114943	0.0804598	0.0153257	0.0114943	0.0229885	0.0153257	0.0268199	0.00766284	0.045977	0.00766284	0.00766284	0.149425	0.0651341	0.0114943	0.0727969	0	0.153257	0.114943	PGPSAVYGQVTPRPPSALQGGIGGSAAHPLSSQGSGGPQVLQGQPQGWFPSVGNQMQVQTLPRPVPPTSAVLQPQVPLGSSYAAADSLWPTPRTPSFPSASQFLSSANVAPASSFQSMPTSGTSRPTATPMPAPSTTAHAQDSSGAPGFQATADLFSGGFKATGHGGSSLKIDAGEDFFSPAPPARPPGALAAKSTSALQGFGDSSSLADPVAPLAFLPTTLAPTASLGKSPAVSQALPSLSMPENLGPGLSARAFIGQGP
	17	7			PpatEH3/102-356	255	25	10	4	19	4	1	9	4	5	4	8	8	1	48	24	5	17	1	26	32	0.0980392	0.0392157	0.0156863	0.0745098	0.0156863	0.00392157	0.0352941	0.0156863	0.0196078	0.0156863	0.0313725	0.0313725	0.00392157	0.188235	0.0941176	0.0196078	0.0666667	0.00392157	0.101961	0.12549	PTPPSPPARAPSVASQGSYAQQFPAQNDQAYQLSTWGGYSDTPQFASLRGGVPAMSKPQGCYSSVGNISQGTPSLPQQSRPSFPSTGQGMTETRPTLGGLMGTYSHLSGAQFSSVIGSAGSGLQSAADSRFPGPNTSSALLSTGGSLPSSTSLSAFQAGGAGGLKTGPESTSIGDLYGTPASTSLAAGSYSIKAKSTSEAQGFGVTSRRSSVDPVALAPTTLSSSTSLVANSTRFSQTPLMGPVYGTRPLNEPAV
	18	9			Cpur1/102-317	216	29	5	0	16	5	1	6	3	2	2	9	3	0	34	14	2	12	0	36	37	0.134259	0.0231481	0	0.0740741	0.0231481	0.00462963	0.0277778	0.0138889	0.00925926	0.00925926	0.0416667	0.0138889	0	0.157407	0.0648148	0.00925926	0.0555556	0	0.166667	0.171296	PTPPPSSFAQPPPVQTPPTAPQGNYGQQFPASGFSAAGSGMSQARPSLGGLMGTSSLPSGAQGTHFSSGMGLPTGPGFQTSAAPGLPRPAAPSGMLSSAASLPSAASTPGFQAPGAGAGSLKVGPGSFSSGDLAGLYAQATPTRPAGAGPPSKSRSTPELQGFGGEAFRSNPVGPMSLAPTALPTSSGLDAKPSGVSQTPGLGSGYGARPLSGPAV
	19	9			PpatEH5/102-362	261	16	9	5	22	7	2	7	4	3	4	8	4	0	42	22	3	23	0	38	42	0.0613027	0.0344828	0.0191571	0.0842912	0.0268199	0.00766284	0.0268199	0.0153257	0.0114943	0.0153257	0.0306513	0.0153257	0	0.16092	0.0842912	0.0114943	0.0881226	0	0.145594	0.16092	PIPPHSNFGQTPPAQTPPTAPQGSYGQQFPSQSGYGQQLGSQGGLAHPQSLSLGGAIPQMSQPQGRFLSVGSMPQGASMMQQPPRPGFSTAAPGMTQTRPTLGGLMGNSSQPSGTQFSSSPGLSTGVELQSSVISGLPRPTAPNGMLSTAASLPSTTKVPPVQASGAGGLKSGPGSFSLGDLYGAPIPTRPAGAGPTPKSKSTPELQSLGETFRTDPVGPTALGPTILLSSSSLGSEPSGVSQTTDFGSGYGVRSLSGPGV
	20	7			PpatEH4/102-280	179	8	8	2	15	1	2	6	1	2	0	7	2	0	33	14	3	16	0	27	32	0.0446927	0.0446927	0.0111732	0.0837989	0.00558659	0.0111732	0.0335196	0.00558659	0.0111732	0	0.0391061	0.0111732	0	0.184358	0.0782123	0.0167598	0.0893855	0	0.150838	0.178771	PTPPPSNFGQTPPAQTPLTAPQVNYGQQFPGQSGHGQKFGSQGGLGLSHSSLDSGISPGSQLQGRPSSVGSVPQGGSITQVPPRPGFSAGAPGVTQTRPTLGGLMGSSSLPSGAQFSTGSSLSTGPGFQSFRPDSLGPTGLVPTTLSSSSSLAPRPSGVSQTPNLGSAYGARPLSGPGV
	21	8			Cric1/102-305	204	22	13	3	14	1	5	6	6	9	1	5	2	2	36	12	10	17	0	23	17	0.107843	0.0637255	0.0147059	0.0686275	0.00490196	0.0245098	0.0294118	0.0294118	0.0441176	0.00490196	0.0245098	0.00980392	0.00980392	0.176471	0.0588235	0.0490196	0.0833333	0	0.112745	0.0833333	PPGQSLQHAPPAQHQGRPAQPMGYTPQLQQYPSTNASVVPRPEASASLLKQGSSAALRAGNVSTDWPTNKSSSWSGPSSNNNLIGAQVSSSTPLGASPAGALFPGANSASLNSDKDFFGGDVFTAVPTKPSVVSSQALPSSTGLSSSQPAGTSTQNLKQRDVQRIDQSNFSVDSSLAASKVAHSVTAPHPQHDRGVGLPPGIDT
	22	5			Cric2/102-317	216	19	23	7	14	3	2	6	5	6	4	4	1	2	38	20	6	17	0	27	12	0.087963	0.106481	0.0324074	0.0648148	0.0138889	0.00925926	0.0277778	0.0231481	0.0277778	0.0185185	0.0185185	0.00462963	0.00925926	0.175926	0.0925926	0.0277778	0.0787037	0	0.125	0.0555556	VGSPASLSPQTSGLVRPVRPPIPPAQSYAVAPSTQGLRPIVSTSLARSSTLITPAVTTNITADWPANKSSSWPGPGSNNSMSGQVAQTKASLPSQDLFQNSSHTAVGPTSVSQAAVEPDLFGGDVFTAVPVNTQVSALSSQVKAVPQSAHPSVTVPIQTPQSSGLQTSVPRDMFSLEVVSSSPTISITSPKQSQSLKALPEQTERGLVTPMPVADG
	23	9			PabiEH1/105-348	244	24	19	16	11	2	0	7	6	7	1	7	2	1	41	14	10	20	0	28	28	0.0983607	0.0778689	0.0655738	0.045082	0.00819672	0	0.0286885	0.0245902	0.0286885	0.00409836	0.0286885	0.00819672	0.00409836	0.168033	0.057377	0.0409836	0.0819672	0	0.114754	0.114754	PTAATPSPVLPSAGIRGPTIQPGVRAAQQYVPPGNNQFLRPLSPQTIPTPTPLQGASMGIPGFGTAGQRPQISSGSAEWPGSRIAGSTSVGPISNVSAAQGVQIRGSAPVPVKQDSFGQVNSAFQGGSIPSVPSKPLQDNIRSSLSTGLSDIKGISADGNGFSSDSIFGGDVFSATPSQSKQIVASQPVYSVNNVSSSMALVPTSAAPAPALAKQNQLDKSQSTSIVPVSIGVGATASSLGGNT
	24	9			AtriEH/108-389	282	30	20	5	13	8	0	6	6	6	2	10	0	1	46	21	12	20	0	41	35	0.106383	0.070922	0.0177305	0.0460993	0.0283688	0	0.0212766	0.0212766	0.0212766	0.0070922	0.035461	0	0.0035461	0.163121	0.0744681	0.0425532	0.070922	0	0.14539	0.124113	VPGAPIPQVNPGAPPQPQINSMAPSGPQNVGFRGPQAMPNMGATQQFGAASNTQFMRPSTTPVGSSPPMPVANPGLPGASVAGARPPNPNMSTEWLGGRIGASLVGPGPPGPTKASVGLTSTQDGFGQAPSSSTTTLPPKPSMANDSKGSTVTGNGFASDSIFGGDVFSAVSSQPVSSQLKQDGFVSPTFSASSAASSNAIVPVESSTSQSSVKQSQVDALQGPLALQPSGGGLQRAPSLPKPGAPLGTTPRASTLSTTGVSAVPASGFSVGAMSSAPTNQS
	25	8			Ncol1/108-397	290	30	23	11	17	9	2	5	9	7	2	10	1	1	38	24	12	27	0	32	30	0.103448	0.0793103	0.037931	0.0586207	0.0310345	0.00689655	0.0172414	0.0310345	0.0241379	0.00689655	0.0344828	0.00344828	0.00344828	0.131034	0.0827586	0.0413793	0.0931034	0	0.110345	0.103448	APAVTPQMGAVASPVMNSIAPTALQMNAVTQPVPYLNSGLQVMPQNPGFRGPQQQNILMNQQFPQTLDKQFTKPPSAQIPPSPTQGINQGGLPGAVTGPRPPISNASAVWLGAKMGSTSMGAGTQVFNRGIVASSASLDLVGQGSSVAASSISSKPSIDTTLSTLQPLTKDPKVHVSGNGLSMDSMFGGDAFSATPSQPRQEIVPSTTFAVTNISSSSAIVPVTSSGAQSSLKQGPDTTQGFLGKATAGEHLQRTSSLVKPNQFGAPQAAPAVTGSGVPVGFAGPATSQV
	26	9			Ncol2/108-394	287	24	27	15	17	8	3	6	7	11	0	7	0	1	43	17	17	27	0	33	24	0.0836237	0.0940767	0.0522648	0.0592334	0.0278746	0.010453	0.0209059	0.0243902	0.0383275	0	0.0243902	0	0.00348432	0.149826	0.0592334	0.0592334	0.0940767	0	0.114983	0.0836237	GPAPVPQVNAVAPSSVQMNVVRTPGFQMNTVAQTMPQINPGALPVSHNPGIRGPQPPNNLSQQFAPSFDNQFMRPPGAQISSIPAQGIKQNVPPGSMAGSHITSSNISADWVGNRTINSTAGATSQVLSRGAVVSSAPLDALSAVTPSIPPQASQDMALSVVQPMTKDSKSIHSGKTLSLDSIFGGDVFSATPSQPKLDIVPSPTLTASNVSNSSALVPVTSSGFQTSGKQGPDMIQSSLTNAPAGGQLQQDLSLVKQNQIDSQQTAPVLRGPGISVGVSGPVSNLV
	27	9			Ckan2/104-411	308	29	23	3	13	10	2	9	5	9	1	12	0	1	49	28	12	30	0	43	29	0.0941558	0.0746753	0.00974026	0.0422078	0.0324675	0.00649351	0.0292208	0.0162338	0.0292208	0.00324675	0.038961	0	0.00324675	0.159091	0.0909091	0.038961	0.0974026	0	0.13961	0.0941558	VATPTSQSNTVTPPTPPASQMSAVAPTASQNLGFRGPQALQSTGMNQHFFPSSDNQLMRPHQVSPAASLTMQATVQGLPGAGNMVGPRPNSNSSNLSSDWFGARPAGASVGATPQTPNRGVSPSMTQDGFARVMPSGSTPSMPPRPQASSGLIPSTQDGFGGFAPLGPTSPIPPRPQTPSGQMPSLPSKPQDAVQSLQTTVNDSKALSVSGNGFSSDITFGGDVFSATPSQPKQVVSTQNLPAGSAPTSSAVVPVATEPQSSVKQGQVDPFQSFAMTTTSSQLQRPVSQAKTAPGVSVGAAGSSPGQT
	28	9			Ckan1/104-405	302	27	21	1	13	7	2	8	6	9	1	17	2	0	46	25	12	31	0	42	32	0.089404	0.0695364	0.00331126	0.0430464	0.0231788	0.00662252	0.0264901	0.0198675	0.0298013	0.00331126	0.0562914	0.00662252	0	0.152318	0.0827815	0.0397351	0.102649	0	0.139073	0.10596	AATPAPQVNSMAPPAPQMSAVPQTGSQNLGFRGLQALPNAGMNQQFFPSPGNQFMRPSQVTAGASLPVEGTSQGFPGAVNTMASHFPNSNSSNLSYGARLPGASMTATSQVPNRGFSPSMTQDGFSGFVPSGRATSVSPRPQAPSGQTPSVPLTQDGFGGLASSGPTPTSSVPPRQQPPSGPTPYFPPKLQDPAVSSFQPTVKDSKALTASGNGFSSGSIFGGDVFSATPSQPKQDVTATLDVTTSSAAVPLSTQSSVKQGQVDPFQLSATPTGSGQFQRPPSQVKQNQHDGVSVGPASGQT
	29	5			OsatEH2/100-369	270	33	15	6	19	3	4	4	7	5	0	5	1	1	39	23	17	22	0	44	22	0.122222	0.0555556	0.0222222	0.0703704	0.0111111	0.0148148	0.0148148	0.0259259	0.0185185	0	0.0185185	0.0037037	0.0037037	0.144444	0.0851852	0.062963	0.0814815	0	0.162963	0.0814815	STPLPNATSVTSPLQPTQAPRPAQQSLAIQGSQGPLSTSLNPQVLQPGNVVRPPQASIANTPAQAIAPRAPAGGVPNHTVPATTGLSTDWFNGKKSASPLGVTSQTPTRGVSPQVNLATAGIPTQSSTPIAGYGSHTPASTTSVKANSADLNLLSSPPAANDSKALVPLGNGLSSASTFGVDPFAATPQAKQDSSSPPVVSNSLPSANALGPSAGPHHPPKPLQTGPMQGVASLPSQPAPKQNQFNSMPSAPAPMGSFPGGQIPSNTNQS
	30	9			ZmayEH5/100-376	277	27	16	6	16	4	6	7	4	3	1	4	2	1	39	24	23	22	0	46	26	0.0974729	0.0577617	0.0216606	0.0577617	0.0144404	0.0216606	0.0252708	0.0144404	0.0108303	0.00361011	0.0144404	0.00722022	0.00361011	0.140794	0.0866426	0.0830325	0.0794224	0	0.166065	0.0938628	STAGPQTNSVASPPNATRALGSGQQNPAVRGPQVLPGASSNPQVRPPQPPNANTVPPVQGVASRPPVGGGPSGLNHTSSTTTNLATDWFSGKRSASSLGATSQAPTRGISPQGNLTTAGISAQNSTPLPVYNSHMPGATTPANANSTNVNMMPSQPSVSDSKTLVPLGNGLPSNSTFGVDPFSVTLQAKQESALTPNVPNNLPSSTAPASAAGPHHPPKPMQAGPLQGISSLPSHTSQLPHSQPAPRQQQFNAIPSTPGPVGANIPGGQIPSNPYQS
	31	9			ZmayEH6/100-376	277	27	15	8	16	4	6	7	4	3	1	4	2	1	39	23	23	22	0	46	26	0.0974729	0.0541516	0.0288809	0.0577617	0.0144404	0.0216606	0.0252708	0.0144404	0.0108303	0.00361011	0.0144404	0.00722022	0.00361011	0.140794	0.0830325	0.0830325	0.0794224	0	0.166065	0.0938628	STAGPQTNSVASPPNATRALGSGQQNPAVRGPQVLPGASSNPQVRPPQPPNANTVPPVQGVASRPPVGGGPSGLNHTSSTTTNLATDWFSGKRSASSLGATSQAPTRGISPQGNLTTAGISAQNSTPLPIYNSHMPGATTPANANSTNVNMMPSQPSVSDSKTLVPLGNGLPSNSTFGVDPFSVTLQAKQESALIPNVPNNLPSSTAPASAAGPHHPPKPMQAGPLQGISSLPSHTSQLPHSQPAPRQQQFNAIPSTPGPVGANIPGGQIPSNPYQS
	32	9			SbicEH2/100-387	288	32	15	6	15	4	6	7	4	3	0	4	2	1	46	20	24	26	0	49	24	0.111111	0.0520833	0.0208333	0.0520833	0.0138889	0.0208333	0.0243056	0.0138889	0.0104167	0	0.0138889	0.00694444	0.00347222	0.159722	0.0694444	0.0833333	0.0902778	0	0.170139	0.0833333	STAAPQTNSVASLPNATQAPRPVQQNPAPGPVQQNPAIRGAQGLPGALPNPQVRPPQPPNANAMSPAHGQGVASRPPMGSGPTGLNHTSSTTPSLATDWFSGKRSASPLGATSQAATRGISPQANLSSAGISVQNSTPVPGYNSHTPGAATPVNVNSTNLNVMSSQPSVNDSKALVPLGNGLSSNSTFGADPFSATSQPKQGSPLPPNVPNNLPSSTPPASAAGHYHPPKPMQAGPVQGISSLSSHTSQLPQSQPAPRQQQFNATPSAPGPVSSNIPSGQIPSNTSQS
	33	4			ZmayEH7/100-374	275	26	16	8	13	2	8	7	3	3	1	5	1	1	44	21	21	22	0	50	23	0.0945455	0.0581818	0.0290909	0.0472727	0.00727273	0.0290909	0.0254545	0.0109091	0.0109091	0.00363636	0.0181818	0.00363636	0.00363636	0.16	0.0763636	0.0763636	0.08	0	0.181818	0.0836364	STAAPQASSVANLPNATQAPGPVQQTPVVRGTQGLPGISSNPQVRPPQPPNANTAPPAHGQGVASRPPVGSGPTGINHTSSTTPSLATDWFSGKRSASPLGATSQTPTRGISPQANLSSAGISVQNSAPVPGYNSHTPGVNAISTNLNVMSSQPSVNDSKALVPLGNGLSSNSTFGADPFSATPRPEQGSPFPPNVPNNLLSSTPPASAAGHHHPPKPMQAGPVQSISSLSPHTSQLPHNQPPPRQQQFNATPSAPGPVSSNIPTGQIPSSPSQP
	34	9			ZmayEH8/98-372	275	26	16	8	12	2	8	7	3	3	1	5	1	1	42	21	22	22	0	52	23	0.0945455	0.0581818	0.0290909	0.0436364	0.00727273	0.0290909	0.0254545	0.0109091	0.0109091	0.00363636	0.0181818	0.00363636	0.00363636	0.152727	0.0763636	0.08	0.08	0	0.189091	0.0836364	STAAPQASSVANLPNATQAPGPVQQTPVVRGTQGLPGISSNPQVRPPQPPNANTAPPAHGQGVASRPPVGSGPTGINHTSSTTPSLATDWFSGKRSASPLGATSQTPTRGISPQANLSSAGISVQNSAPVPGYNSHTPGVNAIPTNLNVMSSQPSVNDSKALVPLGNGLSSNSTFGADPFSATPRPEQGSPFPPNVPNNLPSSTPPASAAGHHHPPKPMQAGPVQSISSLSPHTSQLPHNQPPPRQQQFNATPSAPGPVSSNIPTGQIPSNPSQP
	35	8			OsatEH1/102-425	324	40	17	5	13	15	1	6	3	2	0	8	0	1	46	18	15	39	0	45	50	0.123457	0.0524691	0.0154321	0.0401235	0.0462963	0.00308642	0.0185185	0.00925926	0.00617284	0	0.0246914	0	0.00308642	0.141975	0.0555556	0.0462963	0.12037	0	0.138889	0.154321	GGQAPPQMAAAGAPRPQVNAAVSPAPGQAGAPQPQMNVAGAPRPQGSGMMPGSAQIGGSQQVNAGAVPRPQGVNSMMPAASQGGALQPTQFATQRGMQSQPPSMGFNQQPPPSSTGFMRPTQPGAPAASLQGQGPGINQVPLGGGSMGAPAGWRGGNVGSVGGLPQATPGATAPQQATPGGFGLTLSSTMGMAPGQQAQGTPPSSMPPQSNSAVSAQDSKALVLSGNGSASGLGASNDIFSALTQPKSNVSTLSFPTSMAPNSSSFMSTPSGSQNLSNLAQFGSQQGIPTVSSGGSQPQQTHPITKPSVPAPTVSGVSAGVSNS
	36	7			ZmayEH1/102-410	309	38	15	11	13	15	2	9	3	1	1	7	0	1	45	20	11	35	0	44	38	0.122977	0.0485437	0.0355987	0.0420712	0.0485437	0.00647249	0.0291262	0.00970874	0.00323625	0.00323625	0.0226537	0	0.00323625	0.145631	0.0647249	0.0355987	0.113269	0	0.142395	0.122977	GAARSQMGAAGAPRPQGSAAMTPRPGQVGAAQMNPAGTPRPQGSGLMPTSTQVSMLQVNPGAAPRPQGISSMMPAASQGGALQATQFAAPRAMQPHPPNMGITQQQPSSTGFMRPPQVGTPAASFQAQAPGINQGLVHGGSMEGSISWQGGNAASVGGIPRAIPGAAPSQTTRGFGPGLPSTMGMVPGQQVQAMSSSPLPPQSNSAVLPQNSKALVLSGNGPASSSGSSTDIFSALTQPKPSVSAPAPQTSSIPSSSSFMATPTGSQNLTNLTQFGSLQGSSQPQQTQPIVKPIPAPATPVVSVGISNS
	37	7			ZmayEH4/103-407	305	38	13	11	14	15	1	8	3	1	1	7	0	1	46	20	11	36	0	41	38	0.12459	0.042623	0.0360656	0.0459016	0.0491803	0.00327869	0.0262295	0.00983607	0.00327869	0.00327869	0.0229508	0	0.00327869	0.15082	0.0655738	0.0360656	0.118033	0	0.134426	0.12459	GAARSQMGAAGAPRPQGSAAMTPGQVGAAQMNPAGTPRPQGSGMMPTSTQVSMLQVNPGAAPRPQGISSMMPAASQGGALQATQFAAPRAMQPQPPNLGITQQQPSSTGFMRPPQVGTPAASFQAQAPGINQGLVHGGSMEGSISWQGGNAASVGGIPRAIPGAAPSQTTRGFGPGLPSTMGMVPGQQVQAMSSSPLPPQSNSAVLPQNSKALVLSGNGPASSSGSSTDIFSALTQPKPSLSAPQTSSIPSSSSFMATPTGSQNLTNLTQFGSLQGSSQPQQTQPIVKSIPAPATPVVSAGISNS
	38	8			SbicEH1/102-411	310	41	16	8	13	16	0	6	3	2	0	7	0	1	45	16	10	37	0	47	42	0.132258	0.0516129	0.0258065	0.0419355	0.0516129	0	0.0193548	0.00967742	0.00645161	0	0.0225806	0	0.00322581	0.145161	0.0516129	0.0322581	0.119355	0	0.151613	0.135484	GPAPAQMGAAGAPRPQGSAAMTPTPGQVGAAQMNPAATPRPQGSGMMPTSSQVSMPQVNPGAAPRPQGISSMMPAASQGGALQASQFAGPRAMQPQPPNLGITQQQPSSTGFMRPPQVGAPATSFQAQAPGINQGLVGGGSMGGSVGWQGGNAASVGGIPQAIPGAAPLQTTRGGFGPGLPSTMGMAPGQQVQAMSSSPLPMQSNSAVLPQDSKALVLSGNGPASSSGSSADIFSALTQPKPSVSAPAPQTSSIPSSSSFMPTPTGSQNLTNLAQFGSLQGSSQPQQTQPVVKPSPAPAAPVVSVGISNS
	39	7			ZmayEH3/102-414	313	41	19	11	13	11	1	6	3	2	0	6	0	2	41	18	11	40	0	46	42	0.13099	0.0607029	0.0351438	0.0415335	0.0351438	0.00319489	0.0191693	0.00958466	0.00638978	0	0.0191693	0	0.00638978	0.13099	0.057508	0.0351438	0.127796	0	0.146965	0.134185	GAVPPQMGAAGAPRPQGSAAMTPTPGQVGAAQMNPAATPRPQGSGMVPTSTQVSVPQVNPGAAPRPQGINSTMPAASQGGALQATQFAGPRVMQPQPSNLGITQQQPSSTGFMHPPQVGAPAASLQAQAPGINQGLVSGGSMGGSVGWQGWQGGNAASVGGIPQAIPGAAPSQAAQGGFGPGLPRTIGVALVQQVQAMSPSPLPPQSNSAGLPQDSKALVMSGNGPAISSGSSTDIFSALTQQKPSISAPAPQTSSIPSSSSFMPTPTGSQNLTNLTQFGSLQGSSQRQQTQPVVKPSPAPAAPVVSAGISNP
	40	9			ZmayEH2/102-414	313	41	19	11	13	11	1	6	3	2	0	6	0	2	41	18	11	40	0	46	42	0.13099	0.0607029	0.0351438	0.0415335	0.0351438	0.00319489	0.0191693	0.00958466	0.00638978	0	0.0191693	0	0.00638978	0.13099	0.057508	0.0351438	0.127796	0	0.146965	0.134185	GAVPPQMGAAGAPRPQGSAAMTPTPGQVGAAQMNPAATPRPQGSGMVPTSTQVSVPQVNPGAAPRPQGINSTMPAASQGGALQATQFAGPRVMQPQPSNLGITQQQPSSTGFMHPPQVGAPAASLQAQAPGINQGLVSGGSMGGSVGWQGWQGGNAASVGGIPQAIPGAAPSQAAQGGFGPGLPRTIGVALVQQVQAMSPSPLPPQSNSAGLPQDSKALVMSGNGPAISSGSSTDIFSALTQQKPSISAPAPQTSSIPSSSSFMPTPTGSQNLTNLTQFGSLQGSSQRQQTQPVVKPSPAPAAPVVSAGISNP
	41	8			VvinEH2/109-255	147	19	9	5	5	5	1	2	4	4	2	5	1	0	29	9	6	10	0	19	12	0.129252	0.0612245	0.0340136	0.0340136	0.0340136	0.00680272	0.0136054	0.0272109	0.0272109	0.0136054	0.0340136	0.00680272	0	0.197279	0.0612245	0.0408163	0.0680272	0	0.129252	0.0816327	AAAPTQMNTAAPAPAPAPASVAPMGSQYFPPQGNQLMRPTQTLPVPIRGVSPSMSQDGFGVSPSGLTASVPSKPQVSSGITSLEPAAKNSKAMDVTGNGFASESIFGGDVFSASPSQLKQDSSVHTSSSGNAPISSSIAPNTASSQS
	42	8			SlycEH2/104-338	235	32	17	6	7	3	4	9	5	5	1	8	2	1	41	8	13	25	0	27	21	0.13617	0.0723404	0.0255319	0.0297872	0.012766	0.0170213	0.0382979	0.0212766	0.0212766	0.00425532	0.0340426	0.00851064	0.00425532	0.174468	0.0340426	0.0553191	0.106383	0	0.114894	0.0893617	AAVAGPRPANRVGSAVPPVSRAAPTEAPSFGIRGQQGLPVPQSQYMRPPRPSVQSTSFPSQSGASSHGMPGGTMAAFSQANSSDWLSGNGGSQAAVTSQAPNISINSRSQDGFDHASPQQNQQKTTYSATPGNGFASDSLFGDAFSVASVQPKQNSAPSISSAGSFPVSPAIVSASAGLQHPVKASPIVSQVALPQKPVNQHQQAQLTGRPNKQVLVPSAGANPNAAGNSRSSQS
	43	1			MtruEH2/109-335	227	20	14	5	17	3	4	7	1	5	0	6	1	0	39	20	13	22	0	32	18	0.0881057	0.061674	0.0220264	0.0748899	0.0132159	0.0176211	0.030837	0.00440529	0.0220264	0	0.0264317	0.00440529	0	0.171806	0.0881057	0.0572687	0.0969163	0	0.140969	0.0792952	AATVTPPSAPNLGPRGPLPNQNFPAASQPTPLVRPLQNMSAGTQGLPAVSGPRPATSSAFPGYGNMGSSGPLQQPQVTSSQLPVRGTSPVAITTSASSVAPLTPTQPQHPLSASKPSDTSVNGIMASDSFFGGDLFSTTSSQPNQNSSSQGFSSAIVPVSGGNQSSIRTTTPDSLQTSLATHSVRPHLLQLNQPAVNQNQHASVQAPNIPTSSGLPVRLQDSASGQP
	44	7			PvulEH2/106-384	279	30	23	5	17	5	3	7	7	7	3	5	4	0	44	7	13	30	0	38	31	0.107527	0.0824373	0.0179211	0.0609319	0.0179211	0.0107527	0.0250896	0.0250896	0.0250896	0.0107527	0.0179211	0.0143369	0	0.157706	0.0250896	0.046595	0.107527	0	0.136201	0.111111	SATAAAPVSVPAPAPAPQAGPVNLLSHQNLGPRGAVPNPSVNQQNLPSLGSQLGRPPASNLPPGVATQGMAVGGARPEILNMSGYGSAGKMGESPGAASSQIAVRGSSPQATQEGFGLATSGSNVARPPGQYPASSIKPSDQMVKDSKPVSPSVNGNPDSFFGGDLFSASSFQPKQVSAPQGYSSGSSTLSSAIVPVPGGNQPSIRTTAPDSLQGSLVSQPVGAQLQQAQPVSAQLQQAQPVGAQPVVKQDQYVPVQKHNMPNSSGLPGRLHDSSSSQP
	45	9			GmaxEH3/106-355	250	25	18	4	12	2	4	8	7	9	3	8	2	0	43	14	9	25	0	32	25	0.1	0.072	0.016	0.048	0.008	0.016	0.032	0.028	0.036	0.012	0.032	0.008	0	0.172	0.056	0.036	0.1	0	0.128	0.1	SATVSAPAPAPAPAPVPQIGPVSPLSHQNLGPRGAVPNLSGNQQTLPSQGNQFARPPATVATQGMARPETPGISSYGKMGGTPEVTSSPVAVRGTSPPSAQEGFGFGSNVARPPGQYPASPIKSSDQLVKDSKPVDASVNGDSSDSFFGGDLFSASSFQPKQASSPQGFSSGTSALSSAIVPVSGGNQHSTRTSTPDSLQRSLATQPVGAQLQQAQPVVKQDQHASVQTHNKPNSSGLPGRLQDSASSQS
	46	9			PtriEH2/103-383	281	29	20	8	10	2	4	8	5	6	1	10	1	1	51	22	9	32	0	37	25	0.103203	0.0711744	0.0284698	0.0355872	0.00711744	0.0142349	0.0284698	0.0177936	0.0213523	0.00355872	0.0355872	0.00355872	0.00355872	0.181495	0.0782918	0.0320285	0.113879	0	0.131673	0.088968	AATPAPKTVAPAPQLSGTTPASSPNVGIRPPQVPGNAVTNQQYFPSQQGQFTRQPQPQTQAMPPNSSSHPQQILVSQGMPRGGTVVAPRPLNSNISTDWLGGSAAGLTSQGPSRGIGHPATQDGFGLSAPGFTPSFQPRPQVTAGQIAAPTPKPQEAAITSNQLATRDSKSVVVSGNGFASDSLFGDVFSATPAQPKQSSSSSAHSTSSIPVSSAIVSSSVGSQPSVKPSSLDSLQSTFPQQHVGGQSTARPNQQVPSQSVTSAPSAGFSVGTSSAAPSQS
	47	9			TcacEH2/109-396	288	26	17	2	12	6	4	8	6	6	0	8	1	1	53	27	12	36	0	32	31	0.0902778	0.0590278	0.00694444	0.0416667	0.0208333	0.0138889	0.0277778	0.0208333	0.0208333	0	0.0277778	0.00347222	0.00347222	0.184028	0.09375	0.0416667	0.125	0	0.111111	0.107639	AATPTPQSRVATPTPQSSGTPSVSSQNFGLRGTPGPGNVGVNQQHFQSQQNQVMRPPQAMPSSSSSQAQQVIAGQGMPRGGNMVAPSLPTSSSSTNWQSGSSGGLTTSGNNQVHDRGVGPSTSQDGFGLTASGLTPFTQPRPQATPGQMPAPKPQDSSMRSSQLAAKDPKALVVSGNGFASDSLFGDVFSATPTQSKQTSLATTSSATSSTVSTASIPASGPHPSVKPSPAQSLQSTLSQQPVGGQYQPSHPTGKQNQQVAVQSNAASGSTGFPARAGNLASGQSTQS
	48	9			AthaEH2/108-413	306	23	24	8	9	4	8	9	4	4	4	6	2	1	47	33	14	34	0	39	33	0.0751634	0.0784314	0.0261438	0.0294118	0.0130719	0.0261438	0.0294118	0.0130719	0.0130719	0.0130719	0.0196078	0.00653595	0.00326797	0.153595	0.107843	0.0457516	0.111111	0	0.127451	0.107843	AATPSPQPRGVLPATQAQGVTSMPSVAAGVRGPHMGGTVSTSNQQVVPGQQNQFTGIPPSQTQQNFQSPGMPAGGTNAPRPANQPMPSDWLSGRSVGPSGNVNSQIPSSQSTYGLTAPNSTANHITKPHITPAVTSSTTTRPQESAPVHNPQESSATFGSRVSNVPSNQLVPKDPKELAASGNGFTSDSLFGDVFSVTSTQPKQHPTGSASTTGISSVTTGTVAGPEITQSVVRQSSIPQQGSLSQHAVGVQTQLTGNSGQPYTSSGAASGPPGSTVGVGISATSQLAQRPPHPHSQPQPRPQGQS
	49	9			AhalEH2/108-411	304	28	25	6	10	6	6	9	6	5	4	6	2	1	42	28	13	37	0	39	31	0.0921053	0.0822368	0.0197368	0.0328947	0.0197368	0.0197368	0.0296053	0.0197368	0.0164474	0.0131579	0.0197368	0.00657895	0.00328947	0.138158	0.0921053	0.0427632	0.121711	0	0.128289	0.101974	AATPSPQPRGVLPATQAQGVTSMPSVAAGVRGPQTGGTVSTSNQQVVPGQQNQFTGLPPSQMQQNFQSPGMPAGGTNAPRPANQPMPSDWLSGRSVGPSGNVNSQIPSSQNTYGLQAPNSTANHTPKQHMTPAVISSTTARPQESAPVHKPQESSATFGTRVSDVPSTQLVAKDPKELAASGNGFASDPLFGDVFSVTSTQPKQHTTGTASTMGISSVPAGTVTASEITQSVVRQSSIPQQGSLSQHAVGVQNQLTGKSGQPYAPSGAASGPPGSTVGVGISASNQLAQRPPHPQPQPRPQVQS
	50	6			AlyrEH2/108-415	308	29	26	6	10	5	8	9	5	5	4	7	2	1	42	26	13	35	0	43	32	0.0941558	0.0844156	0.0194805	0.0324675	0.0162338	0.025974	0.0292208	0.0162338	0.0162338	0.012987	0.0227273	0.00649351	0.00324675	0.136364	0.0844156	0.0422078	0.113636	0	0.13961	0.103896	AATPSPQPRGVLPATQAQGVTSMPSVAAGVRGPQMGGTVSTNNQQVAPGQQNQFTGLPPSQTQQNFQSPGMPAGGTNAPRPANQPMPSDWLSGRSVGPSGNVNSQIPSSQSTYGLTAPNSTANHVPKPHFTPAVISSTTARPQESAPVHNPQESSATFGVRVSDVPSKQLVAKDPKELAASGNGFASDSLFGDVFSVTSTQPKQHTTGTATTMGISSVPAGTVAGPEITQSVVRQSSIPQPGALSQHAVGVQNQLTGQSGQPYAPSGAASGPPGSTVGVGISASSQLSQRPPHPHPHPQPQPRPQVQS
	51	4			VvinEH1/99-354	256	24	13	4	15	7	0	8	4	5	1	7	2	1	42	18	17	22	0	40	26	0.09375	0.0507812	0.015625	0.0585938	0.0273438	0	0.03125	0.015625	0.0195312	0.00390625	0.0273438	0.0078125	0.00390625	0.164062	0.0703125	0.0664062	0.0859375	0	0.15625	0.101562	AAIPSPQPNQMTTTPAPQMGAVAPTASQNLGFRGQTLPNPSTNQQYFPSQQNQFMRPPQPMPAGSASRPPQNLAGPELNRGGNMVGPGVPNSNISSDWLSGRTAGAPTGPLSQVPNRGITPSMPPPTTKPLDLASTPKAPVVSGNGFASDPVFGGNVFSATPTQQKRDSSGLTYSVSSSPASSVALSPAPTGSPSLSKPSSLDSLQSAFTMGPAGGQIQRAQSAGNLNQPAPPQSTSPLSSSGVSVGVGNSASNQS
	52	8			TcacEH1/103-367	265	36	12	10	9	7	1	7	4	5	2	10	1	1	58	19	9	20	0	28	26	0.135849	0.045283	0.0377358	0.0339623	0.0264151	0.00377358	0.0264151	0.0150943	0.0188679	0.00754717	0.0377358	0.00377358	0.00377358	0.218868	0.0716981	0.0339623	0.0754717	0	0.10566	0.0981132	PATSAPQIGAAVQTASPIPGFRGPGVPNASMSPQYFPSQQNPSMRPTMPAGTAPRPPQGIAAPEFSRGGSIVGQTQGMLAGSTARPLQSMPTGATGPSFTNQNISSDWLAGRTVGASTGPQGVTPSTPSAASKPQTVFSMSSLSAANDSKALAVSGNGFASDSAFGGDAFSATSSAPKQELSAQTFSSSSAPASSVITPASSGAQPIVKSNSLDSLQSAFSMQSAGSQRAHSSLIPGQQVSSPSSSSITSSGISVGTVNAASNSS
	53	9			AthaEH1/106-348	243	22	13	7	14	3	3	5	4	3	3	8	4	0	40	12	15	20	0	36	31	0.090535	0.0534979	0.0288066	0.0576132	0.0123457	0.0123457	0.0205761	0.0164609	0.0123457	0.0123457	0.0329218	0.0164609	0	0.164609	0.0493827	0.0617284	0.0823045	0	0.148148	0.127572	SAIPAPRPNPAATTVGPVSGFGGPGAPNAIVNQNYFPPQQNQQMRPNQGISGLTSLRPAAGPEYRPSALSGQFQPVPVGSVTHPPQPVPTSVSGPGSSTFNLNSLYAGAGNTSGYSSGFGGGSLAAPSPGLKQESHIDPKALVVSGNGGDMFSSFQQKQEPTLSNSSISSAIVPTSAGIQPPTKPNALDSLQSTFSMLPSGNQLQQPRPAASSQPAVSSQGPSSGLPPGSAVGSGHSTPAGNN
	54	5			AhalEH1/106-348	243	22	14	6	15	3	2	6	4	4	2	7	4	0	35	12	18	19	0	39	31	0.090535	0.0576132	0.0246914	0.0617284	0.0123457	0.00823045	0.0246914	0.0164609	0.0164609	0.00823045	0.0288066	0.0164609	0	0.144033	0.0493827	0.0740741	0.0781893	0	0.160494	0.127572	SAIPAPRPNPAATTVGPVSGFGGPGAPNANVNQNYFPPQQNQQMRPNQGISGLTSLRPAAGPEYRPSALPGQFQPVPVGGVTRPPQPVPTSVSGPGSSTLNLNNLYAVAGNTSGYSSGFGGGSLAAPSPGLKPDSQIDPKALVVSGNGGDMFSSFQQKHEPTLSNSSISSAIVPTSAGIQPPTKPNALDSLQNTFSMLPPGNQLQQPRPAASSQPAVSSQGPSSGLPPGSAVGSGHSTPAGNN
	55	5			AlyrEH1/106-347	242	22	14	7	15	2	2	7	4	4	3	8	4	0	36	12	18	19	0	36	29	0.0909091	0.0578512	0.0289256	0.0619835	0.00826446	0.00826446	0.0289256	0.0165289	0.0165289	0.0123967	0.0330579	0.0165289	0	0.14876	0.0495868	0.0743802	0.0785124	0	0.14876	0.119835	SAIPAPRSNPTATTVGPVSGFGGPGAPNANVNQNYFPPQQNQQIRPNQGISGLTSLRPAAGPEYRPSALPGQFQPVLVGSVARPQPVPTSVSGPGSSTLNLNNLYAVAGNTSGYSSGFGGGSFAAPSPGLKPDSQIDPKALVVSGNGGDMFSSFQQKHEPTLSNSSISSAIVPTSAGIQPPTKPNALDSLQNTFSMLPPGNQRQQPRPAASSQPAVSLQGPSSGLPPGSAVGSGHSTPAENN
	56	4			MtruEH1/105-479	375	28	18	9	21	9	0	15	2	6	0	10	7	1	60	25	27	48	0	56	33	0.0746667	0.048	0.024	0.056	0.024	0	0.04	0.00533333	0.016	0	0.0266667	0.0186667	0.00266667	0.16	0.0666667	0.072	0.128	0	0.149333	0.088	AAIPPQRPNPVASSSVGQIGVTSGPTSSQGYAYRGQGLAGSVGNQQYLPSQQGANMRPPQSQGFAGSVANQQYLPSQQNVNMRPPQSQGLSGPISNQQFLPLQQNINTRPPQSQGLAGPVGNQQFLPSQQSPTMRPPQSQGFSGFVANPQYLPSQQNPNMRPTQSMPTVSAPGPQQFMPAGNTPRPPQLMPSGTAPRPQQGFAGPNLSNANISNDWNGGRTGMAPAQPAGITQSPALSTPTSPSLVSPVSQPTPVTTKALTVSGNGYPSRPVLGDDFFSTAASTPKQDPTRQNYSVSSAPASSSIVPVSSSANPASRQSSLDSLQSAFSMPLTNSQIPRTQSLPNTNQQISPPASSPLTTSGRSVGLGNTSSDNS
	57	5			PvulEH1/104-409	306	25	22	9	9	12	6	8	4	5	1	8	4	1	63	9	20	27	0	45	28	0.0816993	0.0718954	0.0294118	0.0294118	0.0392157	0.0196078	0.0261438	0.0130719	0.0163399	0.00326797	0.0261438	0.0130719	0.00326797	0.205882	0.0294118	0.0653595	0.0882353	0	0.147059	0.0915033	AAVSQPVPRPSAGSVGQMGVTGPNSAQGFAYRGQGLAGPGASPQYYPPQQNPAIRPHQSMPVTGAARPQQGVAGPDISRGVNMGGHNFSNPGLSNDWNNARPGMVATRPPGMNPSAAFQTSQSPISPMPQSSPISPMPQSSPISPMHQSSPLSSMPQSSPLSPMPQSSPVSSIPQSSPVSSMPQSTAVNAKSLGVSGNGFSSNSVLGNDFFSAASSISKQEPAGHSYSVTNVSSAIVPVSTGPQPVKKQNSLDSLQSAFSSVLPANSPFHRPQSVSNQQISPQASSSPHTPSGMTGGVGNANSDNV
	58	9			GmaxEH2/104-365	262	27	16	8	13	8	2	8	3	5	1	6	5	1	44	10	21	21	0	37	26	0.103053	0.0610687	0.0305344	0.0496183	0.0305344	0.00763359	0.0305344	0.0114504	0.019084	0.00381679	0.0229008	0.019084	0.00381679	0.167939	0.0381679	0.0801527	0.0801527	0	0.141221	0.0992366	AAVPQPRPNSMPGAGSVGQMGVTAPNLAQSFPYRGQGLAGPGANPQYYPSQQHPGMRPPQSMPAGGGLRPQQGVAGPDISRGVNIAGHNFSNPGVVSNDWNNVRPGMVATRPAGLTPSAALPSSTSPISPMPQSSPISPMPQSTTVNTKALGVSGNGFSSNSVLGNDFFSAASLTPKQEPAGLSYSVSNVSSAIVPVSTAPQPAIKQNSLDSLQSAYSSMLPANSQFQRAQSAPNISQQISPPASSSPNTPSGLGNANSDNS
	59	5			GmaxEH1/99-363	265	25	16	6	10	11	3	7	3	6	1	6	5	1	46	12	19	24	0	35	29	0.0943396	0.0603774	0.0226415	0.0377358	0.0415094	0.0113208	0.0264151	0.0113208	0.0226415	0.00377358	0.0226415	0.0188679	0.00377358	0.173585	0.045283	0.0716981	0.090566	0	0.132075	0.109434	AAVPQQRPNSMPGAGSVGQMGVTAPNLAQSFPYRGQGLAGPGANPQYYPSQQNPGMRPPQSMPAGGGLHPQQGVAGPDISRGVNMGGHSFSNPGVSNDWNNVRPGMVATRPAGMIPSAALPSSTSPVSPMPQSSPISPMPQSTTVNTKALGVSGNGFSSNSVLGNDFFSDASSTQKQEPAGQSYSVSNVSSAIVPVSTASQPASKQNSLDSLQGAYSSMLPANSQFQRPQSAPITTQQISPPASSSPHTPSGMTAGLGNANSDNS
	60	9			SlycEH1/109-368	260	26	15	4	11	10	3	7	5	3	4	10	2	0	41	24	15	22	0	34	24	0.1	0.0576923	0.0153846	0.0423077	0.0384615	0.0115385	0.0269231	0.0192308	0.0115385	0.0153846	0.0384615	0.00769231	0	0.157692	0.0923077	0.0576923	0.0846154	0	0.130769	0.0923077	AAVASPQSNSVGAAPAQQMGAGLPTASQNFGIRGQLPHATGMNQQYLTSQAGHSVRPPIPTAATASRPQQFVAGMNFPRGGSFTGPGLPNSNSSNDYLGSRQAAISTGPTMQPPNRGMSPLVPPVTQTLQGSLSLPSMTEVNTKATGSSGNGFASDTMFGGETFSASQSVPKKSSSTPNFSMMSSPTSSAMVPVTTESHASAKPDPFAAFNTLTRQSPGNQQPVTPSVSKPNQQASVQNILPVSSSGTPAGSVPPTPEQP
	61	7			PtriEH4/104-403	300	36	20	3	13	11	2	10	2	4	1	12	1	1	47	25	11	23	0	38	40	0.12	0.0666667	0.01	0.0433333	0.0366667	0.00666667	0.0333333	0.00666667	0.0133333	0.00333333	0.04	0.00333333	0.00333333	0.156667	0.0833333	0.0366667	0.0766667	0	0.126667	0.133333	HATAGPQMAAASTALQMGAGTPTASQGFGFRGPGVQTAVPQMVASSGPQMSAVAPTASQGFGFRGPGVQTAVPQMVASSAPQMGAFAPTALQSPGFRGPGVPNASMNPQYFPQQSQTMRPLQGVPAGTASRPPQGMLSSNLGGPSSVMPTGTASRPPQFMSGGTVGSTPSVSNPNISNDWLGGRTSGAPPGPGGVRPSTLTTTQPRPLSTVSSQPTANDSKVPVVSGNGFASNLFFGSDVFSATAAATKQEPSLLSATGGAQPPRTQSLLSSGPHVSASSSASIVSPGISAGAGNSSDNS
	62	8			PtriEH1/104-452	349	36	21	8	15	11	1	11	6	8	2	12	1	1	61	29	9	25	0	48	44	0.103152	0.0601719	0.0229226	0.0429799	0.0315186	0.00286533	0.0315186	0.017192	0.0229226	0.00573066	0.034384	0.00286533	0.00286533	0.174785	0.0830946	0.025788	0.0716332	0	0.137536	0.126074	QATAAAPQMAAASPVPQMGSAAPTTSQGFGFRGPGVPTAAPQMVASSATQMGAVAPTASQGFGFRGPGVPNATMNQQYFPRHGQTMRPLQGVPPGTASRPPQGMPAISLGGPSSVMLTGTASRPPQGMPSSSLGGPSFIMPTGTTPRPPQFMSGGSAGPTPSVSNPNISSDWLGGRTGGAPTSPGGVQPSIPTTTSQPRPLSSVSSQPIANDSKVVSGNGFASDSFFGGDVFSATPTATKQEPPLPTSSATSGTQAPIKSGSLDSLLKAVNNPTSSSIVSGSSDAQARGPVKSSSLDSLQSAFAVQPLGGQPERTQSLASPGPQVSASNSASLVSPGISVGVGKSSDST
	63	2			PtriEH3/104-452	349	35	21	8	15	11	1	11	6	8	2	11	1	1	63	29	8	25	0	49	44	0.100287	0.0601719	0.0229226	0.0429799	0.0315186	0.00286533	0.0315186	0.017192	0.0229226	0.00573066	0.0315186	0.00286533	0.00286533	0.180516	0.0830946	0.0229226	0.0716332	0	0.140401	0.126074	QATAAAPQMAAASPVPQMGSAAPTTSQGFGFRGPGVPTAAPQMVASSATQMGAVAPTASQGFGFRGPGVPNATMNQQYFPRHGQTMRPLQGVPPGTASRPPQGMPAISLGGPSSVMLTGTASRPPQGMPSSSLGGPSSIMPTGTTPRPPQFMSGGSAGPTPSVSNPNISSDWLGGRTGGAPTSPGGVQPSIPTTTSQPRPLSSVSSQPIANDSKVVSGNGFASDSFFGGDVFSATPTATKQEPPLPTSSATSGTQAPIKSGSLDSLLKAVSNPTSSSIVSGSSDAQARGPVKSSSLDSLQSAFAVQPLGGQPERTQSLPSPGPQVSASNSASLVSPGISVGVGKSSDST
	64	8
	65	9			ScPan1/360-599	240	15	4	11	16	14	0	0	4	6	3	11	4	0	22	28	21	28	0	25	28	0.0625	0.0166667	0.0458333	0.0666667	0.0583333	0	0	0.0166667	0.025	0.0125	0.0458333	0.0166667	0	0.0916667	0.116667	0.0875	0.116667	0	0.104167	0.116667	IDAINLSIANQDSSANDAPKTPFDEFITAGVQNLQPQPTGYMPQTSFGIPLQSQITGGGVASALNPQSTGFMAPTTFNMSMNTGTPGLNPQITGGAPASMQPNITGNALQPQTTGMMPQTTGMMPQTTGMMPQTSFGVNLGPQLTGGALQSQYTGGYGSVMPQQSGPASMPNLSFNQQGLQSQLTGLQPQPTGFLPPSNFSATMPLTAQKTGFGNNEIYTKSNFNNNLIDNSSQDKISTE
	66	4			ScEde1/367-592	226	27	12	4	15	2	3	4	8	6	6	10	2	0	31	15	19	24	0	29	9	0.119469	0.0530973	0.0176991	0.0663717	0.00884956	0.0132743	0.0176991	0.0353982	0.0265487	0.0265487	0.0442478	0.00884956	0	0.137168	0.0663717	0.0840708	0.106195	0	0.128319	0.039823	LYPPNPLPQQQSAPQIAIPSRASKPSLQDMPHQVSAPAVNTQPTVPQVLPQNSNNGSLNDLLALNPSFSSPSPTKAQTVVQNNTNNSFSYDNNNGQATLQQQQPQQPPPLTHSSSGLKKFTPTSNFGQSIIKEEPEEQEQLRESSDTFSAQPPPVPKHASSPVKRTASTTLPQVPNFSVFSMPAGAATSAATGAAVGAAVGAAALGASAFSRSSNNAFKNQDLFAD
	67	9			ITSN1/105-214	110	17	12	4	7	4	1	1	3	1	1	4	0	0	15	5	2	5	0	20	8	0.154545	0.109091	0.0363636	0.0636364	0.0363636	0.00909091	0.00909091	0.0272727	0.00909091	0.00909091	0.0363636	0	0	0.136364	0.0454545	0.0181818	0.0454545	0	0.181818	0.0727273	QPVAISSAPAFGMGGIASMPPLTAVAPVPMGSIPVVGMSPTLVSSVPTAAVPPLANGAPPVIQPLPAFAHPAATLPKSSSFSRSGPGSQLNTKLQKAQSFDVASVPPVAE
	68	9			A. thaliana IDR avg																						0.0515699	0.0397336	0.0237972	0.0439499	0.0183058	0.0250285	0.0801246	0.0637847	0.0635068	0.0732719	0.0294399	0.0233821	0.00738501	0.140787	0.0508319	0.0537349	0.0457636	0.00512593	0.0808938	0.0795832
	69	9
	70	6
	71	9
	72	9
	73	9
	74	9			Fig. S2d	Nardini+ analysis
	75	9			id	µ µ	µ h	µ +	µ -	µ π	µ A	µ P	µ G	h h	h +	h -	h π	h A	h P	h G	+ +	+ -	+ π	+ A	+ P	+ G	- -	- π	- A	- P	- G	π π	π A	π P	π G	A A	A P	A G	P P	P G	G G	A	C	D	E	F	G	H	I
	76	9			AtTWD40-1	1.02512	0.540816	0	0	0	0	-0.841337	2.13578	-0.900632	0	0	0	0	-0.448948	-1.40419	0	0	0	0	0	0	0	0	0	0	0	0	0	0	0	0	0	0	-0.545255	-0.69147	0.537356	-0.875278	4.00694	2.45152	1.07556	-1.23304	0.00102585	-0.710119	0.57616
	77	8			AtTWD40-2	1.71514	1.51607	0	-0.258896	0	1.72689	1.35112	0	-1.36522	0	-1.80804	0	0.957659	-1.57523	0	0	0	0	0	0	0	-2.76899	0	-0.573442	-1.72089	0	0	0	0	0	1.50476	1.11084	0	-0.23926	0	0	1.66148	-0.235702	0.993161	3.68435	-1.51675	-2.52539	-1.07575	0.532107
	78	8			ScPan1	-2.05544	-2.00123	0	0	0	0	-1.83626	-0.988875	-1.80015	0	0	0	0	-2.1471	-1.58775	0	0	0	0	0	0	0	0	0	0	0	0	0	0	0	0	0	0	-1.43122	-0.0593015	-0.146758	-1.62244	-0.235702	0.599164	-0.176037	1.40585	0.298164	-1.07575	1.31733
	79	9			ScEde1	1.57654	1.44091	0	0	0	2.5088	0.996084	0	-0.795935	0	0	0	-0.104395	-1.18435	0	0	0	0	0	0	0	0	0	0	0	0	0	0	0	0	1.8642	3.43263	0	0.318072	0	0	0.361887	-0.235702	0.730074	0.334904	1.24542	-1.87771	0.88992	-0.533662
	80	5			HsITSN1	-0.427469	-0.36907	0	0	0	0.539611	0.235352	0	-0.419166	0	0	0	-0.0751686	-2.08657	0	0	0	0	0	0	0	0	0	0	0	0	0	0	0	0	0.528544	-1.93846	0	-0.961268	0	0	1.58366	-0.235702	-0.745634	-0.300023	0.447672	-0.946004	0.270436	0.694304
	81	9			OsatEH1	-0.644747	-1.90106	0	0	0	0.466662	-1.56141	-0.00164477	2.24288	0	0	0	-0.510936	-0.324908	-1.46783	0	0	0	0	0	0	0	0	0	0	0	0	0	0	0	0.400761	-1.03744	-0.248699	-0.134228	0.664569	0.741429	0.500787	-0.235702	-0.992299	-0.630653	-0.73337	1.36437	-0.618711	-0.682812
	82	9			ZmayEH1	0.540626	-0.482982	0	0	0	2.01701	-0.321715	0.601259	-0.908119	0	0	0	1.28832	-0.193722	-1.13673	0	0	0	0	0	0	0	0	0	0	0	0	0	0	0	3.175	-0.573998	0.114231	-0.285611	0.113485	0.0131107	0.484087	-0.235702	-1.24053	-0.512953	-0.939546	0.476855	-0.1173	0.643978
	83	7			AtEH1	0.15058	-1.74799	0	0	0	0	0.530141	0.312297	-1.41362	0	0	0	0	0.343965	0.468724	0	0	0	0	0	0	0	0	0	0	0	0	0	0	0	0	0	0	0.16413	1.48059	1.18851	-0.645934	-0.235702	-0.470508	-0.181649	0.0994156	0.606955	0.752404	0.197115
	84	6			SfalEH1	-0.185578	-1.31245	0	0	0	0	0.0199046	1.97236	-0.793944	0	0	0	0	0.473781	2.11683	0	0	0	0	0	0	0	0	0	0	0	0	0	0	0	0	0	0	0.41069	1.49906	1.67021	-0.438468	-0.235702	-1.01976	-0.311624	0.0227117	0.968796	-0.209782	-0.928622
	85	8			VvinEH1	-0.478384	-1.10689	0	0	0	0	-0.871605	1.06816	-2.95654	0	0	0	0	-1.09271	-2.55187	0	0	0	0	0	0	0	0	0	0	0	0	0	0	0	0	0	0	0.0753	1.56657	1.39227	-0.533949	-0.235702	0.13689	-0.488585	-0.464992	-0.129518	-1.07575	-0.670121
	86	9			PpatEH1	-0.103715	-1.01781	0	0	0	0.196746	0.788525	0.311394	-0.926591	0	0	0	0.590154	-1.27689	0.26359	0	0	0	0	0	0	0	0	0	0	0	0	0	0	0	-0.391884	-3.06594	0.672905	-0.747328	0.54621	1.20733	0.717656	-0.235702	-0.296076	-0.421032	-0.607373	1.23794	0.204485	-1.50851
	87	7			SlycEH1	-0.257565	-0.565684	0	0	0	0	-0.54541	0	-1.30595	0	0	0	0	-2.12368	0	0	0	0	0	0	0	0	0	0	0	0	0	0	0	0	0	0	0	-0.589243	0	0	-0.316251	-0.235702	-0.538742	-0.0711251	0.659945	-0.391573	0.632871	-0.685936
	88	9			Scrambled #1	0.155361	0.0449627	0	0	0	0	0.16709	1.45769	0.604431	0	0	0	0	-0.275934	-0.955204	0	0	0	0	0	0	0	0	0	0	0	0	0	0	0	0	0	0	0.414383	0.0625368	0.533513	-0.645934	-0.235702	-0.470508	-0.181649	0.0994156	0.606955	0.752404	0.197115
	89	9			Scrambled #2	0.321204	-1.23637	0	0	0	0	0.390209	0.666426	-1.04241	-1.04241	0	0	0	0	-0.531714	-0.519831	0	0	0	0	0	0	0	0	0	0	0	0	0	0	0	0	0	-0.100783	-0.49257	-0.1911	-0.645934	-0.235702	-0.470508	-0.181649	0.0994156	0.606955	0.752404	0.197115
	90	8			AtEH2	1.14505	-0.673684	0	0	0	0	0.305555	0.851676	-1.76912	0	0	0	0	-0.387466	-2.28376	0	0	0	0	0	0	0	0	0	0	0	0	0	0	0	0	0	0	-0.0175244	0.225098	-0.0971343	-1.18135	-0.235702	-0.40912	-0.155237	-1.24774	0.0483212	2.79563	0.0219257
	91	4			PabiEH1	-0.778719	-2.14404	0	0	0	0	-0.215092	-0.189325	-2.7125	0	0	0	0	-2.33106	-1.25922	0	0	0	0	0	0	0	0	0	0	0	0	0	0	0	0	0	0	0.688724	0.913723	0.456474	-0.373352	-0.235702	0.910956	-0.481598	-0.328923	0.244009	-1.07575	2.61608
	92	8			MpEH1	1.7001	0.134337	0	0	0	-0.025538	0.740484	2.79313	0.385614	0	0	0	0.336186	-2.41483	2.15324	0	0	0	0	0	0	0	0	0	0	0	0	0	0	0	-0.839494	-0.861246	2.25183	-0.403789	1.87831	2.2681	1.95904	-0.235702	1.55354	-0.484003	0.848252	-0.150926	-0.478651	-0.902248
	93	8			SmoeEH1	1.25889	0	0	0	0	0.174368	0.467998	0	0	0	0	0	0	0	0	0	0	0	0	0	0	0	0	0	0	0	0	0	0	0	-0.13479	0.434176	0	0.290312	0	0	0.0102953	-0.235702	-0.72162	-0.516999	2.14365	-0.43922	-0.612998	-1.08132
	94	9
	95	8
	96	7
	97	6
	98	9
	99	9
	100	6
	101	9
	102	7
	103	9
	104	7
	105	2
	106	4
	107	6
	108	2
	109	4
	110	2
	111	3
	112	4
	113	1
	114	3
	115	1
	116	1
	117	2
	118	3
	119	1
	120	5
	121	1
	122	2
	123	1
	124	1
	125	6
	126	1
	127	5
	128	4
	129	3
	130	4
	131	1
	132	4
	133	4
	134	1
	135	1
	136	1
	137	5
	138	6
	139	8
	140	1
	141	1
	142	6
	143	3
	144	5
	145	2
	146	2
	147	4
	148	1
	149	1
	150	8
	151	7
	152	1
	153	7
	154	1
	155	1
	156	4
	157	2
	158	1
	159	2
	160	1
	161	3
	162	3
	163	7
	164	1
	165	1
	166	4
	167	1
	168	3
	169	3
	170	8
	171	7
	172	4
	173	3
	174	1
	175	1
	176	4
	177	4
	178	2
	179	6
	180	1
	181	6
	182	5
	183	4
	184	3
	185	4
	186	1
	187	1
	188	3
	189	6
	190	2
	191	8
	192	1
	193	3
	194	3
	195	1
	196	3
	197	2
	198	1
	199	4
	200	3
	201	1
	202	1
	203	3
	204	3
	205	1
	206	4
	207	1
	208	7
	209	4
	210	4
	211	3
	212	1
	213	4
	214	2
	215	5
	216	3
	217	2
	218	1
	219	3
	220	2
	221	3
	222	3
	223	2
	224	1
	225	3
	226	3
	227	1
	228	3
	229	6
	230	4
	231	2
	232	1
	233	4
	234	1
	235	1
	236	1
	237	2
	238	4
	239	1
	240	1
	241	1
	242	1
	243	5
	244	6
	245	5
	246	2
	247	1
	248	3
	249	2
	250	6
	251	7
	252	8
	253	7
	254	3
	255	8
	256	2
	257	8
	258	8
	259	6
	260	2
	261	2
	262	3
	263	5
	264	4
	265	1
	266	2
	267	3
	268	1
	269	4
	270	5
	271	1
	272	5
	273	2
	274	6
	275	6
	276	6
	277	1
	278	4
	279	5
	280	5
	281	4
	282	3
	283	2
	284	1
	285	5
	286	2
	287	2
	288	1
	289	5
	290	3
	291	3
	292	4
	293	1
	294	1
	295	5
	296	1
	297	5
	298	4
	299	3
	300	1
	301	4
	302	4
	303	1
	304	3
	305	2
	306	5
	307	4
	308	7
	309	1
	310	5
	311	2
	312	1
	313	5
	314	5
	315	1
	316	1
	317	2
	318	1
	319	4
	320	6
	321	2
	322	2
	323	2
	324	1
	325	3
	326	3
	327	3
	328	5
	329	2
	330	1
	331	1
	332	3
	333	4
	334	6
	335	1
	336	4
	337	1
	338	5
	339	3
	340	1
	341	4
	342	4
	343	3
	344	4
	345	4
	346	1
	347	4
	348	5
	349	5
	350	1
	351	3
	352	9
	353	9
	354	5
	355	7
	356	7
	357	4
	358	5
	359	8
	360	5
	361	8
	362	9
	363	9
	364	6
	365	7
	366	9
	367	9
	368	5
	369	5
	370	9
	371	9
	372	6
	373	9
	374	6
	375	9
	376	9
	377	8
	378	9
	379	8
	380	9
	381	5
	382	8
	383	9
	384	9
	385	7
	386	9
	387	9
	388	8
	389	9
	390	8
	391	6
	392	9
	393	9
	394	9
	395	7
	396	7
	397	9
	398	9
	399	8
	400	9
	401	9
	402	8
	403	9
	404	9
	405	9
	406	8
	407	9
	408	7
	409	9
	410	8
	411	9
	412	9
	413	9
	414	6
	415	6
	416	9
	417	9
	418	9
	419	6
	420	9
	421	8
	422	9
	423	9
	424	9
	425	9
	426	9
	427	5
	428	9
	429	8
	430	9
	431	7
	432	5
	433	8
	434	9
	435	2
	436	4
	437	9
	438	9
	439	4
	440	6
	441	6
	442	4
	443	2
	444	8
	445	6
	446	4
	447	5
	448	3
	449	5
	450	4
	451	5
	452	3
	453	5
	454	7
	455	3
	456	2
	457	1
	458	3
	459	4
	460	3
	461	4
	462	3
	463	5
	464	4
	465	3
	466	1
	467	2
	468	7
	469	1
	470	3
	471	5
	472	3
	473	2
	474	2
	475	1
	476	4
	477	1
	478	3
	479	3
	480	1
	481	2
	482	6
	483	1
	484	3
	485	4
	486	1
	487	5
	488	8
	489	5
	490	1
	491	4
	492	1
	493	2
	494	1
	495	4
	496	3
	497	2
	498	6
	499	1
	500	2
	501	1
	502	3
	503	1
	504	3
	505	6
	506	5
	507	6
	508	1
	509	5
	510	5
	511	7
	512	2
	513	5
	514	6
	515	5
	516	5
	517	6
	518	5
	519	3
	520	7
	521	4
	522	6
	523	4
	524	6
	525	5
	526	6
	527	4
	528	6
	529	5
	530	5
	531	1
	532	3
	533	5
	534	7
	535	5
	536	3
	537	6
	538	4
	539	6
	540	8
	541	7
	542	3
	543	5
	544	4
	545	8
	546	6
	547	5
	548	8
	549	3
	550	7
	551	8
	552	5
	553	8
	554	9
	555	6
	556	7
	557	5
	558	7
	559	8
	560	6
	561	8
	562	9
	563	9
	564	8
	565	8
	566	9
	567	9
	568	8
	569	8
	570	9
	571	9
	572	9
	573	9
	574	9
	575	7
	576	7
	577	8
	578	9
	579	8
	580	7
	581	8
	582	8
	583	8
	584	7
	585	7
	586	8
	587	8
	588	8
	589	9
	590	8
	591	7
	592	3
	593	8
	594	6
	595	8
	596	9
	597	9
	598	8
	599	8
	600	8
	601	7
	602	8
	603	8
	604	6
	605	8
	606	7
	607	6
	608	8
	609	9
	610	7
	611	8
	612	8
	613	7
	614	8
	615	8
	616	8
	617	6
	618	7
	619	9
	620	7
	621	7
	622	9
	623	7
	624	7
	625	9
	626	3
	627	8
	628	9
	629	3
	630	6
	631	8
	632	9
	633	5
	634	7
	635	6
	636	7
	637	6
	638	7
	639	6
	640	5
	641	6
	642	8
	643	6
	644	3
	645	7
	646	8
	647	5
	648	8
	649	8
	650	7
	651	6
	652	9
	653	8
	654	6
	655	7
	656	7
	657	7
	658	8
	659	8
	660	5
	661	8
	662	5
	663	7
	664	6
	665	6
	666	9
	667	6
	668	8
	669	5
	670	7
	671	7
	672	5
	673	3
	674	6
	675	7
	676	7
	677	5
	678	7
	679	4
	680	4
	681	8
	682	7
	683	8
	684	1
	685	8
	686	7
	687	8
	688	5
	689	7
	690	5
	691	7
	692	7
	693	4
	694	7
	695	7
	696	5
	697	8
	698	8
	699	8
	700	5
	701	8
	702	9
	703	7
	704	7
	705	7
	706	8
	707	8
	708	8
	709	8
	710	3
	711	7
	712	6
	713	5
	714	7
	715	4
	716	7
	717	4
	718	5
	719	6
	720	1
	721	6
	722	3
	723	2
	724	3
	725	3
	726	1
	727	2
	728	2
	729	3
	730	2
	731	3
	732	7
	733	1
	734	3
	735	1
	736	1
	737	1
	738	2
	739	1
	740	4
	741	7
	742	2
	743	5
	744	4
	745	1
	746	5
	747	1
	748	6
	749	1
	750	4
	751	3
	752	1
	753	1
	754	4
	755	1
	756	1
	757	3
	758	1
	759	1
	760	1
	761	4
	762	3
	763	4
	764	4
	765	1
	766	1
	767	1
	768	4
	769	6
	770	6
	771	3
	772	6
	773	8
	774	5
	775	3
	776	2
	777	8
	778	7
	779	4
	780	3
	781	4
	782	4
	783	3
	784	1
	785	3
	786	6
	787	7
	788	8
	789	1
	790	3
	791	1
	792	3
	793	5
	794	5
	795	5
	796	4
	797	1
	798	3
	799	4
	800	3
	801	8
	802	6
	803	6
	804	4
	805	8
	806	6
	807	4
	808	5
	809	9
	810	8
	811	5
	812	7
	813	5
	814	8
	815	3
	816	8
	817	9
	818	7
	819	8
	820	6
	821	3
	822	5
	823	3
	824	1
	825	4
	826	6
	827	6
	828	5
	829	1
	830	3
	831	5
	832	8
	833	7
	834	5
	835	3
	836	2
	837	7
	838	5
	839	6
	840	2
	841	5
	842	9
	843	6
	844	6
	845	7
	846	2
	847	9
	848	6
	849	1
	850	4
	851	1
	852	6
	853	6
	854	1
	855	2
	856	3
	857	3
	858	3
	859	7
	860	2
	861	4
	862	1
	863	8
	864	6
	865	7
	866	9
	867	8
	868	7
	869	7
	870	8
	871	9
	872	5
	873	7
	874	5
	875	6
	876	4
	877	4
	878	9
	879	8
	880	3
	881	6
	882	1
	883	6
	884	6
	885	6
	886	6
	887	5
	888	7
	889	6
	890	3
	891	5
	892	7
	893	6
	894	5
	895	4
	896	8
	897	8
	898	7
	899	8
	900	9
	901	8
	902	5
	903	3
	904	3
	905	5
	906	4
	907	5
	908	1
	909	6
	910	6
	911	6
	912	7
	913	3
	914	1
	915	4
	916	5
	917	3
	918	5
	919	8
	920	7
	921	9
	922	9
	923	5
	924	5
	925	8
	926	7
	927	1
	928	8
	929	4
	930	5
	931	2
	932	1
	933	3
	934	4
	935	5
	936	5
	937	7
	938	7
	939	9
	940	6
	941	6
	942	7
	943	7
	944	2
	945	9
	946	4
	947	1
	948	1
	949	1
	950	3
	951	4
	952	3
	953	3
	954	8
	955	5
	956	8
	957	9
	958	4
	959	5
	960	7
	961	4
	962	1
	963	7
	964	5
	965	6
	966	1
	967	1
	968	3
	969	5
	970	2
	971	8
	972	6
	973	9
	974	9
	975	2
	976	5
	977	8
	978	7
	979	3
	980	5
	981	3
	982	3
	983	4
	984	3
	985	2
	986	5
	987	7
	988	8
	989	8
	990	8
	991	7
	992	2
	993	7
	994	7
	995	8
	996	8
	997	7
	998	6
	999	4
	1000	8
	1001	6
	1002	5
	1003	5
	1004	8
	1005	3
	1006	3
	1007	3
	1008	6
	1009	6
	1010	5
	1011	3
	1012	1
	1013	7
	1014	5
	1015	2
	1016	6
	1017	6
	1018	7
	1019	9
[truncated: 34 more columns]

## Sheet: Extended Data 3
Fig. S3b	Pollen tube lipids
	EH1-GFP		PA_Spo20-PABD				EH1-GFP		PI4P_Sid-P4M					EH1-GFP		PI4,5P2_PH-PLCdelta1
Distance (um)	Intensity (moving avg)	SD	Intensity (moving avg)	SD		Distance (um)	Intensity (moving avg)	SD	Intensity (moving avg)	SD			Distance (um)	Intensity (moving avg)	SD	Intensity (moving avg)	SD
-27.9837	0.134036	0.0231933	0.242482	0.0338482		-34.5427	0.13708	0.0183533	0.0869591	0.0217643			-31.0528	0.285032	0.0605857	0.023541	0.0123576
-27.934	0.1368	0.0246339	0.245517	0.0358248		-34.4928	0.139016	0.017713	0.0872688	0.021864			-31.003	0.288153	0.0586684	0.0241547	0.0119903
-27.8843	0.138993	0.026091	0.248658	0.0373539		-34.443	0.140337	0.018014	0.087347	0.0221429			-30.9531	0.289853	0.0556007	0.0247045	0.0118364
-27.8346	0.141144	0.0278674	0.252207	0.0387861		-34.3931	0.141399	0.0189165	0.0872723	0.0221282			-30.9033	0.289806	0.052594	0.0251794	0.0117255
-27.7849	0.143344	0.029809	0.255782	0.0399983		-34.3433	0.142246	0.0197358	0.0870467	0.0216116			-30.8534	0.288364	0.0506655	0.0256818	0.0115069
-27.7352	0.145338	0.0314747	0.258459	0.0404753		-34.2934	0.142778	0.0201169	0.0865294	0.0207685			-30.8035	0.2862	0.0497069	0.026318	0.011151
-27.6855	0.146956	0.0326815	0.259742	0.0400836		-34.2436	0.143129	0.0203079	0.085618	0.0198244			-30.7537	0.284153	0.0487806	0.0270751	0.0105973
-27.6358	0.148304	0.0335358	0.26002	0.0391039		-34.1937	0.14378	0.020696	0.0841348	0.0187318			-30.7038	0.282433	0.0472783	0.0278208	0.00999209
-27.5861	0.149587	0.0344906	0.26031	0.038194		-34.1438	0.14509	0.021421	0.0820135	0.0173244			-30.654	0.280342	0.0453942	0.028455	0.00962774
-27.5364	0.150877	0.0356635	0.261333	0.0379027		-34.094	0.146967	0.0225478	0.0794647	0.0156459			-30.6041	0.277022	0.043406	0.0289895	0.00969007
-27.4867	0.152195	0.036763	0.262957	0.0385385		-34.0441	0.14911	0.0241542	0.0769647	0.0143423			-30.5543	0.272288	0.0411453	0.0294912	0.0100178
-27.437	0.153764	0.0377705	0.264596	0.0398322		-33.9943	0.151381	0.026181	0.0749344	0.0145812			-30.5044	0.266968	0.0380829	0.0299675	0.0103449
-27.3873	0.155764	0.0390356	0.265736	0.0410957		-33.9444	0.153718	0.028391	0.0735174	0.016695			-30.4546	0.262465	0.0339119	0.0303352	0.010563
-27.3376	0.157938	0.0405144	0.266198	0.0417268		-33.8946	0.155946	0.0306958	0.0725477	0.0193048			-30.4047	0.259616	0.0291502	0.0305369	0.0105788
-27.2878	0.15969	0.0417434	0.26595	0.041646		-33.8447	0.157797	0.033347	0.0716696	0.0208288			-30.3549	0.258572	0.0251337	0.0306197	0.0104062
-27.2381	0.160364	0.0424785	0.265028	0.0411227		-33.7948	0.159224	0.0363228	0.0706159	0.0209112			-30.305	0.25866	0.0226863	0.0306402	0.0100834
-27.1884	0.159571	0.0429512	0.263554	0.0402555		-33.745	0.16034	0.0388404	0.0695836	0.0203706			-30.2552	0.259252	0.0213738	0.0306277	0.00972716
-27.1387	0.15747	0.0431108	0.26199	0.0389453		-33.6951	0.161097	0.0399825	0.0691297	0.0199897			-30.2053	0.260138	0.020395	0.0304919	0.00943759
-27.089	0.154921	0.0425697	0.260874	0.0370829		-33.6453	0.161207	0.0396951	0.0699038	0.0197817			-30.1555	0.261597	0.0194838	0.0301175	0.00921485
-27.0393	0.152972	0.0410807	0.260422	0.0347952		-33.5954	0.160419	0.038737	0.0721604	0.0195752			-30.1056	0.264201	0.01939	0.0294567	0.00905234
-26.9896	0.151942	0.0388518	0.260255	0.0325242		-33.5455	0.158838	0.0378226	0.0754641	0.0193667			-30.0558	0.268113	0.0206959	0.0285316	0.00880032
-26.9399	0.151276	0.0362283	0.259768	0.0308262		-33.4957	0.156649	0.0370757	0.0791148	0.0191323			-30.0059	0.273202	0.0230919	0.0275044	0.00851979
-26.8902	0.150324	0.0333903	0.258342	0.0301409		-33.4458	0.15386	0.0364265	0.0825428	0.0187444			-29.9561	0.278694	0.0259298	0.0265352	0.00825115
-26.8405	0.149137	0.0303396	0.255823	0.0307096		-33.396	0.150341	0.0361219	0.0855372	0.0182747			-29.9062	0.283865	0.0288942	0.025719	0.0080968
-26.7908	0.148055	0.0272671	0.252665	0.0324397		-33.3461	0.146186	0.0363871	0.0880946	0.0182251			-29.8564	0.288078	0.0318475	0.0250538	0.00810825
-26.7411	0.147195	0.0245587	0.249842	0.0347686		-33.2963	0.141901	0.0370327	0.0902219	0.0190069			-29.8065	0.290861	0.0346719	0.0245447	0.0082484
-26.6914	0.146375	0.0224374	0.248115	0.0372391		-33.2464	0.138365	0.0374502	0.092127	0.020574			-29.7567	0.29217	0.0372822	0.0242339	0.00849123
-26.6417	0.145496	0.0210414	0.247265	0.0396523		-33.1965	0.13623	0.0371155	0.0943229	0.0224568			-29.7068	0.292324	0.0398883	0.0241169	0.00876297
-26.592	0.144727	0.0205619	0.246479	0.0420229		-33.1467	0.135695	0.0359126	0.0971802	0.0244329			-29.6569	0.292344	0.0426039	0.0240346	0.00893175
-26.5423	0.144324	0.0208733	0.24526	0.0444693		-33.0968	0.13645	0.0339734	0.100543	0.0263763			-29.6071	0.293192	0.0455318	0.0237797	0.00885222
-26.4926	0.144429	0.0210049	0.243845	0.0469942		-33.047	0.137862	0.0316594	0.103919	0.0277225			-29.5572	0.2954	0.048536	0.0232006	0.00844803
-26.4429	0.145023	0.0201481	0.242756	0.0495714		-32.9971	0.139372	0.0296666	0.106975	0.0278941			-29.5074	0.299014	0.0513939	0.0223876	0.00774671
-26.3932	0.146027	0.0186267	0.24236	0.0519623		-32.9473	0.14087	0.0287379	0.109745	0.0272248			-29.4575	0.303782	0.0538256	0.021584	0.00682265
-26.3435	0.147472	0.0171842	0.242935	0.0540149		-32.8974	0.142683	0.0289295	0.11239	0.0269021			-29.4077	0.309353	0.0559404	0.0209961	0.00579657
-26.2938	0.149318	0.0162538	0.244725	0.0555752		-32.8475	0.145376	0.0294238	0.114955	0.027649			-29.3578	0.314967	0.0579595	0.0206622	0.00481264
-26.244	0.151548	0.0157742	0.24766	0.0567966		-32.7977	0.149457	0.0296413	0.117293	0.0287943			-29.308	0.319891	0.0600357	0.0204449	0.00404879
-26.1943	0.154022	0.0150707	0.251291	0.0579567		-32.7478	0.155027	0.0295512	0.119039	0.0291643			-29.2581	0.323777	0.0623325	0.0201656	0.00358116
-26.1446	0.156534	0.0137898	0.255096	0.0594664		-32.698	0.161775	0.0293344	0.119714	0.0281532			-29.2083	0.326331	0.0648586	0.0197327	0.00331518
-26.0949	0.158875	0.0122029	0.258795	0.0615755		-32.6481	0.16931	0.0295165	0.119082	0.0259352			-29.1584	0.327418	0.0674958	0.0192197	0.00306214
-26.0452	0.16084	0.0111446	0.262422	0.0641264		-32.5983	0.177591	0.0308099	0.117713	0.0236933			-29.1086	0.326738	0.0696772	0.018759	0.00278345
-25.9955	0.162458	0.0111779	0.26639	0.0670858		-32.5484	0.186519	0.0333956	0.116868	0.0236795			-29.0587	0.324618	0.0712906	0.0184998	0.00274527
-25.9458	0.163928	0.0122568	0.271145	0.070307		-32.4985	0.195553	0.0370573	0.117648	0.0276054			-29.0089	0.321528	0.0726229	0.0185329	0.00304949
-25.8961	0.165554	0.0138474	0.277187	0.0736344		-32.4487	0.203906	0.041588	0.120086	0.0345931			-28.959	0.318123	0.0740116	0.0188476	0.00344957
-25.8464	0.167439	0.0160151	0.284274	0.0764351		-32.3988	0.211057	0.0463331	0.12336	0.0422941			-28.9092	0.314785	0.075107	0.0193852	0.00378689
-25.7967	0.1696	0.0190099	0.291537	0.0781485		-32.349	0.217152	0.0504811	0.126644	0.0487241			-28.8593	0.311868	0.0753033	0.0200168	0.00410483
-25.747	0.17238	0.022493	0.297677	0.0784533		-32.2991	0.222669	0.0535526	0.129667	0.0526815			-28.8095	0.310096	0.0742587	0.0205614	0.0045444
-25.6973	0.176216	0.0260319	0.301768	0.0771752		-32.2492	0.227662	0.0556141	0.132565	0.0539303			-28.7596	0.309958	0.0723381	0.0208748	0.00518638
-25.6476	0.181165	0.029552	0.303869	0.0744665		-32.1994	0.231653	0.0571015	0.135214	0.0526077			-28.7098	0.311619	0.0702046	0.020915	0.00596991
-25.5979	0.186621	0.0329138	0.30469	0.0708062		-32.1495	0.234144	0.0582659	0.137457	0.0492895			-28.6599	0.314491	0.0686065	0.0207928	0.00669645
-25.5482	0.191977	0.0356993	0.305015	0.0667926		-32.0997	0.235179	0.0589773	0.139215	0.04501			-28.6101	0.317858	0.0677819	0.020687	0.00719493
-25.4985	0.197288	0.0375895	0.305406	0.0627215		-32.0498	0.235326	0.0591214	0.14054	0.0410498			-28.5602	0.321195	0.0674639	0.0207216	0.00742124
-25.4488	0.20311	0.0386244	0.306127	0.0587062		-32	0.235025	0.0588414	0.141513	0.0383122			-28.5104	0.324118	0.0670291	0.0208585	0.00745104
-25.3991	0.209893	0.0394545	0.307193	0.054913		-31.9501	0.234232	0.0582694	0.142191	0.0374346			-28.4605	0.32584	0.0665244	0.020914	0.00741277
-25.3494	0.217455	0.0408771	0.308268	0.051614		-31.9002	0.232548	0.0570099	0.142741	0.0383625			-28.4106	0.32575	0.0661763	0.0207063	0.007392
-25.2997	0.225301	0.0434729	0.308781	0.0489422		-31.8504	0.229353	0.0543534	0.143436	0.0399201			-28.3608	0.323981	0.0658985	0.0201981	0.00739447
-25.25	0.233235	0.0472309	0.308593	0.0466651		-31.8005	0.224158	0.050034	0.144394	0.0406093			-28.3109	0.321612	0.0652794	0.0195547	0.0073176
-25.2003	0.241313	0.0513874	0.307964	0.0442054		-31.7507	0.2171	0.044934	0.14555	0.0399286			-28.2611	0.319612	0.0639951	0.0189925	0.0070513
-25.1505	0.249375	0.0549659	0.307293	0.0408355		-31.7008	0.209029	0.0408594	0.146751	0.0380791			-28.2112	0.31862	0.0622158	0.0186453	0.00652583
-25.1008	0.256905	0.0575255	0.306805	0.0362713		-31.651	0.200844	0.0392259	0.147736	0.035409			-28.1614	0.318595	0.0597653	0.0184853	0.0058467
-25.0511	0.263595	0.0592919	0.306373	0.0309394		-31.6011	0.192741	0.0398292	0.147853	0.0319899			-28.1115	0.319397	0.0567888	0.0184083	0.00517357
-25.0014	0.269624	0.0606263	0.305443	0.0254941		-31.5512	0.184718	0.0413764	0.146356	0.0281061			-28.0617	0.32075	0.0533915	0.0182989	0.00464286
-24.9517	0.275554	0.061538	0.303584	0.0209243		-31.5014	0.177121	0.0429451	0.142934	0.0248017			-28.0118	0.322283	0.0503271	0.0181206	0.0041741
-24.902	0.281788	0.0621277	0.300847	0.0187315		-31.4515	0.170454	0.044185	0.138338	0.0235025			-27.962	0.323649	0.0483653	0.0179004	0.00363851
-24.8523	0.288572	0.0632581	0.298056	0.0197429		-31.4017	0.164904	0.0450452	0.133843	0.0240277			-27.9121	0.324478	0.047938	0.0177474	0.00299066
-24.8026	0.295895	0.0658126	0.296155	0.0221666		-31.3518	0.160063	0.0455698	0.130524	0.0247183			-27.8623	0.324246	0.0489756	0.0177447	0.00268817
-24.7529	0.303195	0.0696179	0.295771	0.023789		-31.302	0.155388	0.0458543	0.128686	0.0241245			-27.8124	0.322508	0.0503174	0.017904	0.00340338
-24.7032	0.309784	0.0735079	0.296875	0.0239063		-31.2521	0.150737	0.0459419	0.127636	0.0220862			-27.7626	0.319475	0.0505637	0.0181307	0.00495407
-24.6535	0.315523	0.0765567	0.299002	0.0231124		-31.2022	0.14635	0.0457905	0.126558	0.0190163			-27.7127	0.315845	0.0493842	0.0183314	0.00663827
-24.6038	0.320873	0.0786292	0.301698	0.0222903		-31.1524	0.142569	0.0454309	0.124861	0.0153191			-27.6629	0.312558	0.047285	0.0184434	0.00810575
-24.5541	0.326032	0.0800752	0.304666	0.0220616		-31.1025	0.139447	0.045038	0.12248	0.0114163			-27.613	0.310069	0.0452589	0.0184653	0.00920593
-24.5044	0.330362	0.0805931	0.307711	0.0228564		-31.0527	0.13679	0.0449517	0.119728	0.00816405			-27.5632	0.308229	0.0444113	0.0183866	0.0099117
-24.4547	0.332823	0.079278	0.310709	0.0250245		-31.0028	0.134465	0.0452719	0.116954	0.00702059			-27.5133	0.306538	0.04563	0.0182211	0.010238
-24.405	0.332918	0.0760891	0.313644	0.0283665		-30.9529	0.132488	0.0457698	0.114269	0.00875551			-27.4635	0.304915	0.0490363	0.0179974	0.0102353
-24.3553	0.331256	0.0720056	0.316622	0.0319335		-30.9031	0.130842	0.0461545	0.111597	0.011735			-27.4136	0.303572	0.0537551	0.0177937	0.0100186
-24.3056	0.329148	0.0678672	0.319802	0.0345854		-30.8532	0.129591	0.0463101	0.109096	0.0149324			-27.3638	0.302932	0.058837	0.0177337	0.0097626
-24.2559	0.327445	0.0639606	0.323004	0.0357357		-30.8034	0.128646	0.0462756	0.107324	0.0184417			-27.3139	0.303023	0.0638408	0.0178674	0.00959728
-24.2062	0.326385	0.060482	0.326099	0.0356879		-30.7535	0.127789	0.0459408	0.106848	0.0227355			-27.264	0.30351	0.0687208	0.0181859	0.00947765
-24.1565	0.325985	0.057615	0.32912	0.0351007		-30.7037	0.126908	0.0450972	0.107772	0.0275394			-27.2142	0.303965	0.0730803	0.0185547	0.00923223
-24.1067	0.326451	0.0552786	0.332254	0.0343953		-30.6538	0.126153	0.0436133	0.109646	0.0316478			-27.1643	0.303911	0.076207	0.0188284	0.00873082
-24.057	0.328061	0.0535114	0.335658	0.0335134		-30.6039	0.126023	0.0415087	0.11191	0.0339463			-27.1145	0.303465	0.0774024	0.018928	0.00801614
-24.0073	0.330738	0.0527342	0.339364	0.0320344		-30.5541	0.126764	0.0390708	0.114347	0.0345059			-27.0646	0.303011	0.0769263	0.0189387	0.00722836
-23.9576	0.333868	0.0532017	0.343154	0.0294032		-30.5042	0.128198	0.0367694	0.117018	0.0340366			-27.0148	0.303046	0.0753178	0.0189458	0.00651911
-23.9079	0.336797	0.054485	0.346853	0.0255075		-30.4544	0.129896	0.0350936	0.120008	0.0330979			-26.9649	0.303543	0.0739585	0.0189984	0.00605939
-23.8582	0.339375	0.0558287	0.350336	0.0211643		-30.4045	0.131404	0.0341891	0.123357	0.0318878			-26.9151	0.304244	0.0736397	0.0190296	0.00581417
-23.8085	0.341988	0.056897	0.353413	0.0177151		-30.3547	0.132564	0.0335539	0.126812	0.0303416			-26.8652	0.305103	0.074308	0.018978	0.00566073
-23.7588	0.34515	0.0580857	0.355834	0.0159085		-30.3048	0.133265	0.0325104	0.130163	0.0286964			-26.8154	0.30653	0.0751011	0.0188765	0.0054813
-23.7091	0.349085	0.0599658	0.357541	0.0155688		-30.2549	0.133464	0.0307319	0.13335	0.0272706			-26.7655	0.308504	0.0752696	0.0187851	0.00524099
-23.6594	0.353649	0.0627975	0.359007	0.0158763		-30.2051	0.133272	0.0284682	0.136253	0.0263338			-26.7157	0.310738	0.0746413	0.0188462	0.00497978
-23.6097	0.358202	0.0668075	0.360777	0.0158726		-30.1552	0.132865	0.0262675	0.13877	0.0260072			-26.6658	0.312536	0.0732485	0.0191899	0.00462104
-23.56	0.362151	0.0719818	0.36288	0.0152641		-30.1054	0.132338	0.0245703	0.140922	0.0261424			-26.616	0.313439	0.0711148	0.0199344	0.00419488
-23.5103	0.365632	0.0773058	0.364742	0.0145275		-30.0555	0.13157	0.0235586	0.142841	0.0263483			-26.5661	0.313267	0.0679404	0.0211285	0.00388865
-23.4606	0.369244	0.0813882	0.365673	0.014386		-30.0056	0.130287	0.0232965	0.144651	0.026032			-26.5163	0.312063	0.0639154	0.0226506	0.00388468
-23.4109	0.373079	0.0838696	0.365345	0.0152433		-29.9558	0.128387	0.023666	0.146351	0.0248448			-26.4664	0.31032	0.0596314	0.024289	0.00414547
-23.3612	0.376605	0.0854783	0.364126	0.0170981		-29.9059	0.126207	0.0244902	0.147769	0.0229337			-26.4166	0.308347	0.0556258	0.0258198	0.00446881
-23.3115	0.379241	0.0868794	0.362851	0.0195666		-29.8561	0.124274	0.0254722	0.148502	0.0209299			-26.3667	0.30618	0.0520487	0.0270221	0.00475341
-23.2618	0.380774	0.087952	0.362367	0.0219662		-29.8062	0.12305	0.0261939	0.148248	0.0196418			-26.3169	0.303496	0.0485563	0.0277794	0.00495239
-23.2121	0.38113	0.0879831	0.362867	0.0237203		-29.7564	0.122677	0.02625	0.147157	0.0197076			-26.267	0.300315	0.0455896	0.0280798	0.00503075
-23.1624	0.380228	0.0866273	0.363878	0.0246881		-29.7065	0.122884	0.0254726	0.145891	0.0209686			-26.2172	0.296949	0.0442176	0.028115	0.00498624
-23.1127	0.377967	0.0846731	0.364776	0.0251673		-29.6566	0.12326	0.0241085	0.145221	0.022465			-26.1673	0.293951	0.045255	0.0281889	0.00479145
-23.063	0.374319	0.0834686	0.365373	0.025477		-29.6068	0.1233	0.0227361	0.145534	0.0230265			-26.1174	0.291027	0.048325	0.0285321	0.00444061
-23.0132	0.369525	0.0834596	0.366056	0.0255286		-29.5569	0.122646	0.021928	0.146417	0.0220083			-26.0676	0.287484	0.0522289	0.0291173	0.00397402
-22.9635	0.364087	0.0838518	0.367172	0.024987		-29.5071	0.12125	0.0219134	0.147169	0.0198339			-26.0177	0.283078	0.0556273	0.0297586	0.0034888
-22.9138	0.358429	0.0836216	0.368491	0.0239405		-29.4572	0.119435	0.0228078	0.147215	0.0174962			-25.9679	0.278729	0.0578781	0.0302461	0.00301581
-22.8641	0.352432	0.0821397	0.369621	0.0230388		-29.4074	0.117777	0.0248306	0.14628	0.0160543			-25.918	0.275842	0.0595032	0.0304852	0.00243103
-22.8144	0.34557	0.0789821	0.370617	0.0229395		-29.3575	0.116628	0.0280029	0.144619	0.0163537			-25.8682	0.275467	0.061287	0.0305298	0.00180517
-22.7647	0.337707	0.0740701	0.371939	0.0238615		-29.3076	0.116108	0.031656	0.142741	0.0185554			-25.8183	0.277247	0.0635179	0.0304886	0.00208112
-22.715	0.329451	0.067987	0.373823	0.0252607		-29.2578	0.116192	0.0348347	0.141194	0.0215652			-25.7685	0.28061	0.0654867	0.030487	0.00346303
-22.6653	0.321337	0.0615645	0.375759	0.0261297		-29.2079	0.116879	0.0368364	0.1405	0.0236577			-25.7186	0.284949	0.0662269	0.0304819	0.00488981
-22.6156	0.313537	0.0554007	0.377265	0.0257161		-29.1581	0.118304	0.0374137	0.14086	0.0236698			-25.6688	0.290278	0.0656697	0.030335	0.00577014
-22.5659	0.306191	0.0499441	0.378699	0.0236963		-29.1082	0.120865	0.0366475	0.141935	0.0214041			-25.6189	0.296678	0.0641892	0.0298193	0.00601845
-22.5162	0.299727	0.0456853	0.38113	0.0202675		-29.0584	0.125064	0.0349312	0.14297	0.0175656			-25.5691	0.304017	0.0627853	0.028897	0.00587639
-22.4665	0.294587	0.0429419	0.385296	0.016269		-29.0085	0.131175	0.0328276	0.143257	0.0138354			-25.5192	0.311908	0.0625491	0.0277171	0.00571279
-22.4168	0.290949	0.0415449	0.390787	0.012868		-28.9586	0.138846	0.0306142	0.142613	0.0128566			-25.4694	0.319558	0.0641866	0.0265682	0.00572286
-22.3671	0.288595	0.0410011	0.396162	0.0109087		-28.9088	0.147164	0.0281335	0.141238	0.0153144			-25.4195	0.326321	0.0666373	0.0257128	0.0058654
-22.3174	0.287049	0.0410278	0.400124	0.0102874		-28.8589	0.155238	0.0250724	0.139493	0.0188794			-25.3697	0.332282	0.0681943	0.0253495	0.00608824
-22.2677	0.285884	0.0415743	0.402468	0.0102101		-28.8091	0.16268	0.0213749	0.137613	0.0218747			-25.3198	0.338083	0.0677032	0.0255716	0.00636487
-22.218	0.285149	0.0424711	0.404052	0.0100105		-28.7592	0.16953	0.0173448	0.135547	0.0239759			-25.27	0.344278	0.0652456	0.0263566	0.00664553
-22.1683	0.285386	0.0434502	0.405909	0.00935898		-28.7093	0.175738	0.0138148	0.133134	0.0254003			-25.2201	0.350751	0.0618987	0.0275187	0.00683473
-22.1186	0.287083	0.0442096	0.408305	0.00836312		-28.6595	0.180969	0.0124758	0.130152	0.0264872			-25.1703	0.357013	0.0589118	0.0287928	0.00677231
-22.0689	0.290348	0.0444471	0.410673	0.00792954		-28.6096	0.185136	0.0145264	0.126567	0.0275165			-25.1204	0.36324	0.0576002	0.0299338	0.00642171
-22.0192	0.295002	0.044407	0.412292	0.00898141		-28.5598	0.188868	0.0187903	0.122638	0.0287013			-25.0706	0.369915	0.0587689	0.0308183	0.00590243
-21.9694	0.300707	0.0451586	0.413114	0.0112308		-28.5099	0.193182	0.0237358	0.118866	0.0299447			-25.0207	0.377438	0.0625474	0.0314463	0.00558058
-21.9197	0.30697	0.0477301	0.41368	0.0142978		-28.4601	0.19874	0.0286513	0.115672	0.0310654			-24.9708	0.385485	0.0686371	0.031866	0.00566138
-21.87	0.313338	0.0520581	0.414384	0.0182192		-28.4102	0.205412	0.0332124	0.113238	0.0320331			-24.921	0.393519	0.0763041	0.0321161	0.00599901
-21.8203	0.31971	0.0572659	0.414975	0.0227225		-28.3603	0.212497	0.0370314	0.111307	0.0329636			-24.8711	0.400705	0.0843295	0.032167	0.00627659
-21.7706	0.326276	0.0624988	0.415076	0.0270653		-28.3105	0.21922	0.0396051	0.109391	0.0341546			-24.8213	0.406663	0.091611	0.0320413	0.00637459
-21.7209	0.332801	0.0671737	0.414881	0.0304129		-28.2606	0.225017	0.0405689	0.107025	0.0356816			-24.7714	0.411042	0.0975258	0.0318506	0.00630335
-21.6712	0.338744	0.0711143	0.4153	0.0323065		-28.2108	0.229738	0.039987	0.104097	0.0372312			-24.7216	0.413986	0.102323	0.0318902	0.00620233
-21.6215	0.344021	0.0747093	0.417098	0.0327948		-28.1609	0.233503	0.0385318	0.100844	0.0381538			-24.6717	0.415639	0.106763	0.0324218	0.00632505
-21.5718	0.34889	0.0782657	0.420087	0.032476		-28.1111	0.236391	0.0373553	0.09779	0.0380471			-24.6219	0.416198	0.111357	0.0335277	0.00692411
-21.5221	0.353093	0.0812608	0.423174	0.0324073		-28.0612	0.238214	0.0375951	0.0954971	0.0368726			-24.572	0.416096	0.115974	0.0349406	0.0079565
-21.4724	0.356183	0.0828714	0.425143	0.0334329		-28.0113	0.238811	0.0394686	0.0944097	0.0349175			-24.5222	0.416272	0.120172	0.036268	0.00906267
-21.4227	0.358671	0.0830252	0.425665	0.0354237		-27.9615	0.238533	0.0424414	0.0944996	0.0325915			-24.4723	0.417719	0.12348	0.0372895	0.00994891
-21.373	0.361704	0.0823518	0.425184	0.0376456		-27.9116	0.238164	0.0460357	0.095504	0.030398			-24.4225	0.420884	0.126068	0.0379586	0.0106122
-21.3233	0.366008	0.0813896	0.424313	0.039594		-27.8618	0.238288	0.0501303	0.0971362	0.0290727			-24.3726	0.424977	0.128351	0.0383561	0.0111617
-21.2736	0.371676	0.0802571	0.423388	0.0409866		-27.8119	0.238845	0.0547738	0.0993501	0.0292169			-24.3228	0.428419	0.130703	0.0385978	0.0116811
-21.2239	0.37857	0.0787559	0.422486	0.0413966		-27.7621	0.239526	0.0597691	0.102112	0.0310565			-24.2729	0.430361	0.133081	0.038785	0.0121501
-21.1742	0.38651	0.0765286	0.421524	0.0405143		-27.7122	0.240232	0.0645844	0.105216	0.0343404			-24.2231	0.431323	0.135017	0.0390483	0.0124368
-21.1245	0.395354	0.0736892	0.420566	0.0387783		-27.6623	0.24118	0.0684861	0.108365	0.0384376			-24.1732	0.432616	0.13609	0.0394872	0.0124288
-21.0748	0.404636	0.0710368	0.41985	0.0370733		-27.6125	0.242567	0.070898	0.111209	0.0426464			-24.1234	0.434751	0.136119	0.040152	0.0120814
-21.0251	0.41329	0.069459	0.419698	0.0357067		-27.5626	0.244286	0.0718689	0.113562	0.0463975			-24.0735	0.437807	0.134975	0.0410765	0.0115068
-20.9754	0.420018	0.0695442	0.420263	0.034051		-27.5128	0.245981	0.0721591	0.115181	0.049438			-24.0237	0.441598	0.132341	0.0422261	0.0109787
-20.9257	0.424224	0.0715942	0.421314	0.0315311		-27.4629	0.247227	0.072653	0.116007	0.0514895			-23.9738	0.445732	0.127755	0.0435034	0.010597
-20.8759	0.426277	0.0752185	0.422517	0.0287911		-27.413	0.247703	0.0736084	0.116162	0.0522903			-23.924	0.449194	0.121417	0.0447212	0.0102243
-20.8262	0.426664	0.079083	0.423811	0.0272456		-27.3632	0.247332	0.0746608	0.116092	0.0516708			-23.8741	0.451137	0.114253	0.0457725	0.00974703
-20.7765	0.42538	0.0821235	0.425403	0.0273982		-27.3133	0.246485	0.0754624	0.116336	0.0496094			-23.8242	0.451878	0.107258	0.0466037	0.0092258
-20.7268	0.422313	0.0847224	0.427391	0.0284573		-27.2635	0.246004	0.076025	0.117384	0.0465022			-23.7744	0.452918	0.10098	0.0472567	0.00880365
-20.6771	0.41795	0.0880056	0.429635	0.0296867		-27.2136	0.24664	0.0764295	0.119344	0.0429132			-23.7245	0.455203	0.0957733	0.047678	0.00844714
-20.6274	0.413134	0.0921105	0.431728	0.0309727		-27.1638	0.248686	0.0763272	0.122002	0.0394797			-23.6747	0.458459	0.0917902	0.04784	0.00800807
-20.5777	0.408537	0.0960168	0.43332	0.0322515		-27.1139	0.25199	0.0750191	0.12483	0.0367398			-23.6248	0.461736	0.0890443	0.0478027	0.00737832
-20.528	0.404426	0.0988534	0.434234	0.033279		-27.064	0.256258	0.0719279	0.12726	0.0351128			-23.575	0.46423	0.0870947	0.047725	0.00670279
-20.4783	0.400853	0.100923	0.434785	0.0340099		-27.0142	0.261104	0.0670004	0.128801	0.0347329			-23.5251	0.465674	0.085175	0.0478035	0.00620881
-20.4286	0.397541	0.103383	0.435468	0.0348077		-26.9643	0.266018	0.0607311	0.129511	0.0354659			-23.4753	0.466305	0.0829277	0.048071	0.00602898
-20.3789	0.394262	0.107043	0.436978	0.0359863		-26.9145	0.270594	0.0540806	0.129833	0.0369448			-23.4254	0.466725	0.0808982	0.0485403	0.00610895
-20.3292	0.391053	0.111369	0.439792	0.0372012		-26.8646	0.274762	0.0482383	0.130296	0.0385181			-23.3756	0.467743	0.0797829	0.0491666	0.00645944
-20.2795	0.388176	0.115103	0.443859	0.0378624		-26.8148	0.278578	0.0441452	0.130917	0.0395873			-23.3257	0.470329	0.0805396	0.0497678	0.00712777
-20.2298	0.385544	0.11734	0.448439	0.0378601		-26.7649	0.281747	0.0422083	0.131281	0.0396367			-23.2759	0.474589	0.0833643	0.0501096	0.00816877
-20.1801	0.382485	0.117927	0.452691	0.0373713		-26.715	0.283867	0.0421921	0.130957	0.0382893			-23.226	0.479955	0.0872806	0.0500604	0.00946842
-20.1304	0.378332	0.11699	0.456214	0.0362427		-26.6652	0.284938	0.0433162	0.129923	0.0352863			-23.1762	0.485413	0.0909349	0.0496622	0.0107432
-20.0807	0.373565	0.114636	0.459304	0.0344699		-26.6153	0.285413	0.0448768	0.128772	0.0306633			-23.1263	0.490373	0.0931705	0.0491227	0.0119343
-20.031	0.369578	0.111027	0.461993	0.0331983		-26.5655	0.285727	0.0470455	0.128437	0.0251153			-23.0765	0.494451	0.0943249	0.0485945	0.0131729
-19.9813	0.367462	0.106537	0.463667	0.0341804		-26.5156	0.286115	0.0505945	0.129647	0.0200902			-23.0266	0.49751	0.0950495	0.0481396	0.0146446
-19.9316	0.367096	0.101808	0.463798	0.0377928		-26.4657	0.286824	0.0557197	0.132555	0.0171792			-22.9768	0.499797	0.0956023	0.0478417	0.0163533
-19.8819	0.367778	0.0975798	0.462843	0.0427564		-26.4159	0.288307	0.0617331	0.136683	0.0169064			-22.9269	0.50211	0.0959162	0.0478627	0.0181569
-19.8321	0.369272	0.0941604	0.462102	0.04735		-26.366	0.29092	0.0677435	0.141142	0.0183403			-22.8771	0.505048	0.0963534	0.0483512	0.0200006
-19.7824	0.371975	0.091016	0.462599	0.0501747		-26.3162	0.294372	0.0732885	0.144846	0.0207805			-22.8272	0.508453	0.097629	0.0492945	0.0218152
-19.7327	0.376689	0.0872896	0.464339	0.0507272		-26.2663	0.297719	0.0782447	0.146904	0.0240348			-22.7774	0.511473	0.100155	0.050462	0.023523
-19.683	0.383794	0.082387	0.466216	0.0497303		-26.2165	0.299994	0.0825323	0.146977	0.0276893			-22.7275	0.513596	0.103035	0.0515638	0.0249062
-19.6333	0.393113	0.0766035	0.467044	0.0483731		-26.1666	0.300692	0.0858804	0.145341	0.0308803			-22.6777	0.514951	0.105109	0.0523905	0.0258406
-19.5836	0.40401	0.0713484	0.466504	0.0472429		-26.1167	0.299711	0.0878996	0.142884	0.0327068			-22.6278	0.516182	0.105515	0.0529101	0.0262862
-19.5339	0.415921	0.0684145	0.465672	0.0459546		-26.0669	0.29696	0.0884482	0.140693	0.0328135			-22.5779	0.517996	0.103801	0.0532946	0.0264324
-19.4842	0.428143	0.0690326	0.465838	0.0438799		-26.017	0.292396	0.0879986	0.13945	0.0315445			-22.5281	0.520506	0.100165	0.0537716	0.0266019
-19.4345	0.439884	0.0736122	0.46756	0.0410382		-25.9672	0.286198	0.087502	0.139186	0.0299072			-22.4782	0.523322	0.0953049	0.0545328	0.027067
-19.3848	0.450129	0.0808182	0.470302	0.0382808		-25.9173	0.278783	0.0878464	0.139359	0.0287757			-22.4284	0.52568	0.0899981	0.0555624	0.0279131
-19.3351	0.457959	0.0877343	0.473239	0.0367117		-25.8675	0.270695	0.0895081	0.139312	0.028386			-22.3785	0.527049	0.0852046	0.0566934	0.0289907
-19.2854	0.462608	0.0922738	0.475673	0.0368137		-25.8176	0.262661	0.0925661	0.138823	0.0279608			-22.3287	0.527166	0.0811326	0.0578253	0.0300309
-19.2357	0.464248	0.094749	0.477517	0.0382387		-25.7677	0.255568	0.0966326	0.138265	0.0264062			-22.2788	0.526103	0.0778362	0.059004	0.0309071
-19.186	0.463884	0.0967298	0.47903	0.0402476		-25.7179	0.250115	0.1008	0.138344	0.023346			-22.229	0.524456	0.0757931	0.0603788	0.0316476
-19.1363	0.462364	0.099076	0.480789	0.042435		-25.668	0.24646	0.1037	0.139705	0.0197477			-22.1791	0.523123	0.0753232	0.0619341	0.03233
-19.0866	0.45929	0.101353	0.482994	0.0449798		-25.6182	0.244212	0.104046	0.142353	0.017828			-22.1293	0.522952	0.076668	0.0634693	0.0328444
-19.0369	0.45413	0.102548	0.48582	0.0482297		-25.5683	0.242733	0.101341	0.145516	0.0195432			-22.0794	0.524167	0.0792445	0.064758	0.0330775
-18.9872	0.447442	0.102433	0.489472	0.0518744		-25.5185	0.241391	0.0961166	0.148144	0.0237303			-22.0296	0.525829	0.0827496	0.065794	0.0329816
-18.9375	0.440889	0.101927	0.494083	0.054685		-25.4686	0.239511	0.0895044	0.149515	0.0278163			-21.9797	0.526512	0.0872707	0.0666763	0.032693
-18.8878	0.435645	0.101858	0.499132	0.0555129		-25.4187	0.236462	0.0824529	0.149781	0.030311			-21.9299	0.525422	0.0930547	0.067479	0.0323738
-18.8381	0.431631	0.102107	0.503798	0.0542277		-25.3689	0.231938	0.0754264	0.149704	0.0312817			-21.88	0.522475	0.0997185	0.0681611	0.0319845
-18.7883	0.427807	0.102067	0.507561	0.0516511		-25.319	0.226228	0.0687027	0.150469	0.0324415			-21.8302	0.518363	0.106473	0.0686614	0.0314285
-18.7386	0.422894	0.101111	0.510355	0.0488279		-25.2692	0.219946	0.0627682	0.152965	0.0359798			-21.7803	0.513549	0.111842	0.0690496	0.0307555
-18.6889	0.416408	0.0985587	0.51268	0.0462402		-25.2193	0.213712	0.0581807	0.1573	0.0425118			-21.7305	0.508592	0.115176	0.0694788	0.0302697
-18.6392	0.408618	0.0938928	0.515227	0.0439883		-25.1694	0.207959	0.0550047	0.162697	0.0504131			-21.6806	0.504126	0.116619	0.0700673	0.0301946
-18.5895	0.400147	0.0876754	0.518521	0.042378		-25.1196	0.202985	0.0527359	0.168044	0.0575363			-21.6308	0.500489	0.117026	0.0709528	0.0305801
-18.5398	0.391383	0.0816946	0.522304	0.0416946		-25.0697	0.199258	0.0511438	0.17232	0.0624318			-21.5809	0.497798	0.11754	0.0722731	0.0313014
-18.4901	0.382749	0.0786034	0.525886	0.0415773		-25.0199	0.197231	0.0506719	0.17515	0.0646437			-21.5311	0.496071	0.118632	0.0740663	0.0321506
-18.4404	0.374683	0.0810098	0.528641	0.0411671		-24.97	0.197127	0.0517989	0.17684	0.064727			-21.4812	0.495305	0.120184	0.0761776	0.0329027
-18.3907	0.367481	0.0891783	0.530424	0.0398124		-24.9202	0.198548	0.0543368	0.178133	0.0633567			-21.4313	0.495001	0.121162	0.0782252	0.0332665
-18.341	0.360982	0.0999952	0.531387	0.0373449		-24.8703	0.200647	0.0575588	0.179913	0.0608294			-21.3815	0.494279	0.120418	0.0798927	0.0330539
-18.2913	0.354966	0.10962	0.531994	0.0340985		-24.8204	0.202757	0.0610073	0.182813	0.0575763			-21.3316	0.4925	0.116872	0.081032	0.0323606
-18.2416	0.34921	0.116177	0.532853	0.0308027		-24.7706	0.20453	0.0646325	0.187119	0.0544356			-21.2818	0.489805	0.110872	0.0816645	0.0314269
-18.1919	0.343486	0.119895	0.534504	0.0283174		-24.7207	0.205969	0.0683919	0.192659	0.05253			-21.2319	0.486491	0.103554	0.0818448	0.0302621
-18.1422	0.337447	0.121649	0.536848	0.0270367		-24.6709	0.207213	0.071912	0.198636	0.0526039			-21.1821	0.482272	0.0959284	0.0816713	0.0287983
-18.0925	0.331058	0.121857	0.539628	0.0265818		-24.621	0.208442	0.0748528	0.204137	0.0545174			-21.1322	0.476722	0.0879573	0.0812967	0.0270182
-18.0428	0.324643	0.120609	0.542838	0.0263893		-24.5712	0.209883	0.0771555	0.208797	0.0577735			-21.0824	0.470164	0.0792288	0.0808618	0.0251363
-17.9931	0.318767	0.118178	0.546728	0.0268123		-24.5213	0.211867	0.0789264	0.212905	0.0618045			-21.0325	0.464097	0.0701835	0.0803868	0.0235695
-17.9434	0.313674	0.115003	0.551177	0.0290229		-24.4714	0.215057	0.0805543	0.217068	0.0659791			-20.9827	0.4603	0.0621415	0.0798263	0.0225564
-17.8937	0.309211	0.111494	0.555697	0.0335168		-24.4216	0.220125	0.082759	0.221446	0.0697724			-20.9328	0.459357	0.0564381	0.0792324	0.022119
-17.844	0.305261	0.108048	0.559713	0.0391388		-24.3717	0.227339	0.0862507	0.225609	0.0725739			-20.883	0.460659	0.0534472	0.0787974	0.0221501
-17.7943	0.302093	0.105117	0.562902	0.0438572		-24.3219	0.236566	0.091135	0.228757	0.0735869			-20.8331	0.462875	0.0522088	0.0787581	0.0226146
-17.7446	0.299966	0.102929	0.56545	0.0464634		-24.272	0.247468	0.0963694	0.230636	0.0722294			-20.7833	0.465208	0.0518008	0.0791803	0.0235685
-17.6948	0.298432	0.100927	0.567629	0.0474474		-24.2222	0.259413	0.100439	0.231731	0.0686003			-20.7334	0.467361	0.0517563	0.0799151	0.0250052
-17.6451	0.29664	0.0980154	0.56956	0.0480333		-24.1723	0.271377	0.102288	0.232841	0.0637294			-20.6836	0.469142	0.0515931	0.0807296	0.0267191
-17.5954	0.293815	0.0935091	0.571082	0.0487578		-24.1224	0.28221	0.101802	0.234266	0.0589371			-20.6337	0.47034	0.0511223	0.0812697	0.0282551
-17.5457	0.289371	0.0874693	0.572104	0.0491544		-24.0726	0.291117	0.0992995	0.235964	0.0552937			-20.5839	0.470256	0.0503255	0.0811301	0.0291837
-17.496	0.282892	0.0799944	0.572862	0.0488396		-24.0227	0.298008	0.0952364	0.237621	0.0534827			-20.534	0.468208	0.0493258	0.0800239	0.0292935
-17.4463	0.274418	0.0708168	0.573817	0.048246		-23.9729	0.303359	0.0900726	0.238834	0.053432			-20.4842	0.463817	0.0482974	0.0779179	0.028669
-17.3966	0.264778	0.0601168	0.575296	0.0478273		-23.923	0.307766	0.0843393	0.239435	0.0543711			-20.4343	0.458145	0.047722	0.0752453	0.0276107
-17.3469	0.255416	0.0494143	0.577225	0.0471448		-23.8731	0.311551	0.0786766	0.239258	0.0554024			-20.3845	0.452967	0.0480484	0.0725217	0.0264141
-17.2972	0.247543	0.0409884	0.579233	0.0453763		-23.8233	0.314786	0.0736528	0.238237	0.0560935			-20.3346	0.449686	0.0489198	0.0702146	0.0254523
-17.2475	0.241326	0.0360267	0.580801	0.0423112		-23.7734	0.317649	0.0693257	0.236426	0.0564525			-20.2847	0.448467	0.049173	0.0685224	0.0248624
-17.1978	0.236243	0.0338466	0.581737	0.038468		-23.7236	0.320296	0.0653732	0.233961	0.0564299			-20.2349	0.448461	0.0481131	0.0674744	0.0246534
-17.1481	0.232105	0.033185	0.582369	0.0345902		-23.6737	0.322678	0.0615422	0.231309	0.0558021			-20.185	0.448843	0.0462983	0.0670373	0.0246677
-17.0984	0.229237	0.0331814	0.583163	0.0313357		-23.6239	0.324435	0.0577452	0.228805	0.0547115			-20.1352	0.448944	0.0443519	0.0671454	0.0248572
-17.0487	0.227702	0.0332511	0.584263	0.0289694		-23.574	0.325141	0.0539103	0.226586	0.0535055			-20.0853	0.448121	0.0421558	0.0676755	0.025376
-16.999	0.226934	0.0329823	0.585603	0.0271558		-23.5241	0.32457	0.0497753	0.224431	0.0523684			-20.0355	0.446027	0.0388573	0.0684986	0.0260858
-16.9493	0.226253	0.032257	0.587203	0.0254218		-23.4743	0.322794	0.044711	0.221714	0.0517495			-19.9856	0.442889	0.0336363	0.0695292	0.0268152
-16.8996	0.225348	0.0314395	0.589037	0.0239509		-23.4244	0.320163	0.03816	0.218028	0.0522629			-19.9358	0.439625	0.0263658	0.0707262	0.0273697
-16.8499	0.224199	0.0314435	0.59082	0.0236729		-23.3746	0.317145	0.0304021	0.213387	0.0537402			-19.8859	0.437723	0.0182081	0.0720815	0.0278184
-16.8002	0.223041	0.0329623	0.592202	0.0251789		-23.3247	0.313827	0.0225101	0.208183	0.0551807			-19.8361	0.43801	0.012656	0.0735424	0.0281569
-16.7505	0.222467	0.0355362	0.593164	0.0280517		-23.2749	0.3101	0.0158383	0.202694	0.0556424			-19.7862	0.440518	0.0133591	0.0750205	0.0282652
-16.7008	0.223032	0.0379888	0.594073	0.0316026		-23.225	0.305971	0.0121182	0.197084	0.0546057			-19.7364	0.444534	0.0176091	0.0763964	0.0279829
-16.651	0.224731	0.0395064	0.595344	0.0352807		-23.1751	0.301822	0.01406	0.191627	0.0520589			-19.6865	0.449621	0.0221033	0.0776346	0.0273895
-16.6013	0.227423	0.0399989	0.597255	0.0387841		-23.1253	0.298468	0.0209912	0.186822	0.0484572			-19.6367	0.455159	0.0261157	0.07884	0.0268428
-16.5516	0.231473	0.0396077	0.5999	0.0419316		-23.0754	0.296632	0.0302727	0.183298	0.0448822			-19.5868	0.460553	0.0289843	0.0803145	0.0266804
-16.5019	0.237265	0.0385445	0.603198	0.0441221		-23.0256	0.296601	0.0400753	0.181681	0.0426276			-19.537	0.465289	0.0302593	0.0823902	0.0269981
-16.4522	0.244318	0.0374068	0.606916	0.0447184		-22.9757	0.29814	0.0491368	0.182135	0.0421003			-19.4871	0.469658	0.0303882	0.0853323	0.02761
-16.4025	0.251446	0.0368044	0.610859	0.0439633		-22.9259	0.301129	0.0569142	0.184165	0.0423854			-19.4373	0.474237	0.0310053	0.0891557	0.0283723
-16.3528	0.257608	0.0371283	0.615265	0.0431313		-22.876	0.305753	0.0633171	0.187109	0.0423631			-19.3874	0.479257	0.0333813	0.0937193	0.0293253
-16.3031	0.262491	0.038777	0.620768	0.0440127		-22.8261	0.312065	0.0686576	0.190301	0.0419054			-19.3376	0.484525	0.0373328	0.0986167	0.0305164
-16.2534	0.26661	0.0415918	0.627854	0.0477871		-22.7763	0.319896	0.073328	0.193043	0.0420285			-19.2877	0.48969	0.0416865	0.103381	0.0320237
-16.2037	0.270733	0.044632	0.636102	0.0539054		-22.7264	0.32904	0.0777749	0.194649	0.0441479			-19.2379	0.494372	0.0456064	0.107506	0.0337177
-16.154	0.275061	0.0470465	0.644335	0.0608018		-22.6766	0.339299	0.0822354	0.194653	0.0488244			-19.188	0.49856	0.0493082	0.110827	0.0355284
-16.1043	0.279252	0.0487065	0.651596	0.0672687		-22.6267	0.350293	0.0865167	0.193143	0.0552713			-19.1381	0.502307	0.0533145	0.113451	0.0374062
-16.0546	0.283034	0.050327	0.657773	0.0727048		-22.5768	0.361645	0.0899951	0.190717	0.0623031			-19.0883	0.506149	0.0579322	0.115797	0.0393131
-16.0049	0.286292	0.0527258	0.663132	0.0767193		-22.527	0.37308	0.092331	0.188401	0.0692104			-19.0384	0.510552	0.062592	0.118267	0.0413283
-15.9552	0.288862	0.0559644	0.667604	0.0789543		-22.4771	0.384063	0.0941478	0.187268	0.0753706			-18.9886	0.515571	0.0666731	0.121076	0.0435817
-15.9055	0.290814	0.0596612	0.670881	0.0792044		-22.4273	0.393903	0.0964172	0.187558	0.0798834			-18.9387	0.520788	0.0700532	0.124222	0.0461854
-15.8558	0.292618	0.0639062	0.673052	0.0775067		-22.3774	0.401969	0.0997313	0.189032	0.0815654			-18.8889	0.525273	0.0732231	0.127478	0.0491242
-15.8061	0.294563	0.0691832	0.674746	0.0742418		-22.3276	0.408043	0.104043	0.191265	0.0797909			-18.839	0.528418	0.0766814	0.130475	0.0521381
-15.7564	0.29633	0.0753897	0.676628	0.0703605		-22.2777	0.412307	0.108909	0.194032	0.0749071			-18.7892	0.530012	0.0803152	0.13297	0.0549718
-15.7067	0.297442	0.0814415	0.678921	0.0672024		-22.2278	0.415449	0.113911	0.197366	0.0674812			-18.7393	0.530321	0.0834616	0.134866	0.0574102
-15.657	0.297927	0.0859907	0.681516	0.0656605		-22.178	0.418303	0.118809	0.201286	0.0582226			-18.6895	0.529772	0.0856162	0.136352	0.0594712
-15.6073	0.298257	0.0885539	0.684238	0.0654249		-22.1281	0.421558	0.123355	0.205713	0.0485917			-18.6396	0.529456	0.0865254	0.137691	0.0610729
-15.5575	0.298785	0.0900374	0.686998	0.0654444		-22.0783	0.425608	0.127091	0.20998	0.0406858			-18.5898	0.530783	0.0868768	0.139076	0.0621266
-15.5078	0.299566	0.0918741	0.689823	0.0652337		-22.0284	0.430472	0.129354	0.213552	0.0361652			-18.5399	0.534718	0.0874685	0.140606	0.0626078
-15.4581	0.300778	0.0944233	0.6929	0.0655512		-21.9786	0.435706	0.129353	0.216355	0.0349608			-18.4901	0.540225	0.0892386	0.142153	0.0626374
-15.4084	0.303045	0.0968621	0.696288	0.0674309		-21.9287	0.440483	0.126662	0.21853	0.0354755			-18.4402	0.545588	0.0923702	0.143444	0.06234
-15.3587	0.30717	0.098575	0.699445	0.0705864		-21.8788	0.444161	0.121277	0.220182	0.0361737			-18.3904	0.549704	0.0965446	0.14423	0.0617795
-15.309	0.313558	0.0996785	0.701307	0.0733537		-21.829	0.446466	0.113695	0.22112	0.0360783			-18.3405	0.552926	0.101339	0.144462	0.061021
-15.2593	0.322014	0.100686	0.701121	0.0741276		-21.7791	0.447104	0.104622	0.221273	0.0348896			-18.2907	0.556731	0.106291	0.144462	0.0602176
-15.2096	0.332275	0.102523	0.699136	0.0725833		-21.7293	0.445705	0.0949621	0.221094	0.0330856			-18.2408	0.562646	0.110644	0.144731	0.0597137
-15.1599	0.344475	0.106135	0.696222	0.0696818		-21.6794	0.442498	0.0859899	0.221368	0.0317014			-18.191	0.571365	0.113012	0.14547	0.0597645
-15.1102	0.358643	0.11135	0.69292	0.0667421		-21.6296	0.438419	0.0793828	0.222845	0.0319128			-18.1411	0.582812	0.112246	0.146596	0.0604152
-15.0605	0.374155	0.11679	0.689086	0.0645627		-21.5797	0.434403	0.076709	0.225702	0.0343221			-18.0913	0.595701	0.107989	0.147761	0.0614371
-15.0108	0.390293	0.121152	0.6845	0.0633205		-21.5298	0.431041	0.0781526	0.229376	0.0389262			-18.0414	0.608526	0.101521	0.148779	0.0624617
-14.9611	0.406751	0.124079	0.679746	0.0630848		-21.48	0.428691	0.0823478	0.23291	0.0452513			-17.9915	0.620178	0.0948905	0.14973	0.0631347
-14.9114	0.423127	0.125747	0.676383	0.0642514		-21.4301	0.427648	0.0871942	0.235748	0.0520325			-17.9417	0.630367	0.089775	0.150737	0.0632862
-14.8617	0.438885	0.126093	0.676013	0.0672877		-21.3803	0.428463	0.0906835	0.237613	0.0572796			-17.8918	0.639623	0.0871152	0.151708	0.0628363
-14.812	0.454252	0.124784	0.679055	0.0719634		-21.3304	0.43186	0.0917282	0.238872	0.059656			-17.842	0.648759	0.0873012	0.152517	0.0618915
-14.7623	0.470299	0.12175	0.68436	0.0769844		-21.2805	0.438216	0.0903051	0.240129	0.0589935			-17.7921	0.658693	0.0904084	0.153012	0.0605353
-14.7126	0.48819	0.117444	0.69008	0.0807634		-21.2307	0.446838	0.0871511	0.241646	0.0561404			-17.7423	0.669575	0.0957465	0.153425	0.0590057
-14.6629	0.50876	0.112732	0.69482	0.0825997		-21.1808	0.456529	0.0827421	0.243223	0.0524084			-17.6924	0.680811	0.100993	0.154022	0.05748
-14.6132	0.531798	0.108652	0.69816	0.0828938		-21.131	0.465895	0.0771411	0.244478	0.0490335			-17.6426	0.691135	0.103789	0.154894	0.0563288
-14.5635	0.555209	0.105847	0.700395	0.0823241		-21.0811	0.473775	0.0704679	0.245392	0.0466302			-17.5927	0.699172	0.103257	0.15579	0.0558271
-14.5137	0.576191	0.104231	0.701976	0.0812396		-21.0313	0.479834	0.0630167	0.246072	0.0450164			-17.5429	0.704182	0.100009	0.156301	0.0560138
-14.464	0.593502	0.103474	0.703104	0.0797156		-20.9814	0.484201	0.0553906	0.246813	0.0437448			-17.493	0.706688	0.095109	0.156215	0.0565081
-14.4143	0.607308	0.103229	0.703964	0.0777164		-20.9315	0.486947	0.0480811	0.247942	0.0431753			-17.4432	0.707773	0.0895226	0.155682	0.0567258
-14.3646	0.617207	0.102872	0.70526	0.075349		-20.8817	0.487935	0.0413687	0.24946	0.0443841			-17.3933	0.708213	0.0841457	0.155086	0.0564337
-14.3149	0.622003	0.101783	0.708147	0.0731971		-20.8318	0.487284	0.0355592	0.251213	0.0476826			-17.3435	0.708083	0.0800812	0.154826	0.0558127
-14.2652	0.621154	0.0997036	0.713276	0.0720671		-20.782	0.485559	0.0309413	0.252901	0.0518577			-17.2936	0.707002	0.0780982	0.155039	0.0551886
-14.2155	0.615225	0.0965002	0.720083	0.0720883		-20.7321	0.483691	0.0281742	0.254121	0.0554886			-17.2438	0.704729	0.0783053	0.155745	0.0546625
-14.1658	0.605316	0.0920956	0.727218	0.0723792		-20.6823	0.482543	0.0284657	0.254557	0.0580375			-17.1939	0.701428	0.0803599	0.156947	0.0541155
-14.1161	0.592765	0.0869414	0.733578	0.0716051		-20.6324	0.482842	0.0320155	0.254092	0.0595696			-17.1441	0.69753	0.0835989	0.158677	0.0533792
-14.0664	0.578795	0.0822357	0.73886	0.0688213		-20.5825	0.485087	0.0369375	0.253129	0.0601462			-17.0942	0.69361	0.0873387	0.160977	0.0525596
-14.0167	0.563925	0.0793817	0.743369	0.0639627		-20.5327	0.489109	0.0409138	0.252642	0.0601645			-17.0444	0.690101	0.0908583	0.163573	0.0519621
-13.967	0.548287	0.0792295	0.747405	0.0577167		-20.4828	0.494249	0.0428044	0.253883	0.0604351			-16.9945	0.687439	0.0934634	0.166027	0.0518093
-13.9173	0.532556	0.0816797	0.750721	0.0510331		-20.433	0.499396	0.0426903	0.257643	0.0614792			-16.9447	0.685489	0.0947217	0.168011	0.0521988
-13.8676	0.517649	0.0858016	0.752451	0.0447558		-20.3831	0.50294	0.0411394	0.263829	0.0628865			-16.8948	0.683926	0.0946816	0.169633	0.0530456
-13.8179	0.503694	0.0901359	0.751709	0.039534		-20.3332	0.503533	0.0386096	0.271455	0.064144			-16.845	0.682181	0.093931	0.171389	0.054172
-13.7682	0.490181	0.0926782	0.748466	0.0358944		-20.2834	0.500421	0.0354469	0.279416	0.0654942			-16.7951	0.679568	0.0932221	0.173763	0.0553848
-13.7185	0.47657	0.0913197	0.743948	0.0341847		-20.2335	0.494017	0.0324526	0.28734	0.0678175			-16.7452	0.675912	0.0935635	0.176858	0.0564167
-13.6688	0.462029	0.0850774	0.740235	0.034225		-20.1837	0.48543	0.0305602	0.295665	0.0716471			-16.6954	0.671523	0.0960131	0.180364	0.0570239
-13.6191	0.445899	0.0750134	0.7392	0.0350392		-20.1338	0.475726	0.0301282	0.305388	0.0766303			-16.6455	0.667114	0.100766	0.184064	0.057248
-13.5694	0.429385	0.0645375	0.741389	0.0353468		-20.084	0.465572	0.0308438	0.317283	0.0816132			-16.5957	0.663589	0.107068	0.187957	0.0574069
-13.5197	0.415187	0.0590441	0.745758	0.034631		-20.0341	0.45516	0.0317533	0.330879	0.0853753			-16.5458	0.661415	0.113518	0.192257	0.0580047
-13.47	0.404786	0.0620809	0.750579	0.0334166		-19.9842	0.445042	0.0317874	0.344753	0.0876968			-16.496	0.660721	0.119006	0.197103	0.0595955
-13.4202	0.397902	0.0707343	0.754492	0.0323955		-19.9344	0.436085	0.0304547	0.357329	0.0891735			-16.4461	0.661051	0.123389	0.202448	0.0624314
-13.3705	0.394745	0.0795634	0.756699	0.0315749		-19.8845	0.4289	0.0282119	0.367566	0.0908275			-16.3963	0.662131	0.126935	0.207998	0.0664189
-13.3208	0.396627	0.0858087	0.756741	0.0307014		-19.8347	0.423479	0.0257757	0.375327	0.0934402			-16.3464	0.66378	0.129195	0.213504	0.0711215
-13.2711	0.404062	0.0896849	0.754731	0.0306102		-19.7848	0.419337	0.0236856	0.381334	0.0969464			-16.2966	0.665358	0.129267	0.218648	0.0759186
-13.2214	0.415733	0.092362	0.751541	0.0333102		-19.735	0.415695	0.0226674	0.386532	0.100319			-16.2467	0.666051	0.126876	0.22305	0.0802776
-13.1717	0.429216	0.0942236	0.748153	0.0392049		-19.6851	0.411504	0.0238373	0.391624	0.102395			-16.1969	0.665216	0.122921	0.226483	0.083973
-13.122	0.442121	0.0946896	0.744867	0.0461708		-19.6352	0.405823	0.0279955	0.397191	0.102544			-16.147	0.662225	0.118389	0.22883	0.0870016
-13.0723	0.45319	0.0932235	0.741603	0.0520782		-19.5854	0.398105	0.0348327	0.403288	0.101167			-16.0972	0.657417	0.113846	0.230383	0.0894444
-13.0226	0.462666	0.0902015	0.738874	0.0561681		-19.5355	0.38842	0.0433053	0.409383	0.0992678			-16.0473	0.651337	0.109385	0.231797	0.091264
-12.9729	0.471193	0.0865146	0.737862	0.0586504		-19.4857	0.377414	0.0528154	0.414571	0.097555			-15.9975	0.644207	0.105149	0.233703	0.0923562
-12.9232	0.478614	0.0824632	0.739293	0.0597442		-19.4358	0.366188	0.0627627	0.418577	0.0963012			-15.9476	0.636596	0.101614	0.23642	0.0927509
-12.8735	0.484197	0.0775208	0.742717	0.0594401		-19.386	0.356294	0.0720143	0.422091	0.0956615			-15.8978	0.628997	0.0986102	0.239831	0.0926638
-12.8238	0.487265	0.0711699	0.747111	0.0582232		-19.3361	0.348919	0.0794907	0.425772	0.0954345			-15.8479	0.621735	0.0956915	0.243383	0.0923922
-12.7741	0.487161	0.0634361	0.751859	0.0574195		-19.2862	0.344641	0.0847443	0.429643	0.0952967			-15.7981	0.614836	0.0919536	0.246591	0.0922339
-12.7244	0.483433	0.0546891	0.756718	0.0583495		-19.2364	0.343116	0.0881431	0.432729	0.0951327			-15.7482	0.608019	0.0868916	0.249278	0.0925063
-12.6747	0.476559	0.0454966	0.761017	0.0610714		-19.1865	0.343188	0.0906269	0.433593	0.0951879			-15.6984	0.601358	0.0807675	0.251578	0.0932678
-12.625	0.467791	0.0365629	0.76343	0.0642892		-19.1367	0.343837	0.0924882	0.430722	0.0952252			-15.6485	0.595283	0.0749931	0.253664	0.0941911
-12.5753	0.457991	0.028661	0.762937	0.0664747		-19.0868	0.344719	0.0932272	0.423668	0.0944333			-15.5986	0.589927	0.0712333	0.255724	0.0948569
-12.5256	0.44728	0.0228442	0.759956	0.0668471		-19.0369	0.345917	0.0924421	0.413371	0.0921954			-15.5488	0.585082	0.0707228	0.257789	0.0948375
-12.4759	0.435968	0.0207421	0.756185	0.0654356		-18.9871	0.347318	0.0903249	0.40135	0.0884267			-15.4989	0.580508	0.0720866	0.259712	0.0938709
-12.4262	0.42484	0.0232038	0.753375	0.0625936		-18.9372	0.348784	0.0875164	0.389476	0.0836843			-15.4491	0.576472	0.0734289	0.26129	0.0917872
-12.3764	0.41428	0.0284082	0.75228	0.0586582		-18.8874	0.350187	0.0843171	0.379416	0.0784407			-15.3992	0.573215	0.0739014	0.262519	0.0885283
-12.3267	0.404012	0.0339515	0.752509	0.0538323		-18.8375	0.351475	0.0805682	0.372213	0.0731529			-15.3494	0.570418	0.0739626	0.263648	0.0842623
-12.277	0.393951	0.0387469	0.753041	0.0483825		-18.7877	0.353069	0.0759545	0.367833	0.0686457			-15.2995	0.56779	0.0747694	0.26541	0.0796529
-12.2273	0.384597	0.0428973	0.752995	0.0431867		-18.7378	0.355668	0.0704605	0.365927	0.0660205			-15.2497	0.565277	0.0769049	0.268484	0.0758033
-12.1776	0.376615	0.0468688	0.752418	0.0397375		-18.6879	0.359656	0.0644394	0.365989	0.0658972			-15.1998	0.563432	0.0795383	0.273093	0.0736042
-12.1279	0.370507	0.0509635	0.752372	0.0386222		-18.6381	0.364484	0.0585879	0.367095	0.0673211			-15.15	0.563361	0.0808348	0.279133	0.0732872
-12.0782	0.36642	0.0555107	0.753926	0.0385084		-18.5882	0.369205	0.053845	0.368118	0.0687529			-15.1001	0.565174	0.0797492	0.285989	0.0743817
-12.0285	0.364	0.0611934	0.756954	0.0374595		-18.5384	0.373289	0.0511035	0.368035	0.069131			-15.0503	0.567935	0.07636	0.29282	0.0760861
-11.9788	0.362894	0.0684662	0.7602	0.0348357		-18.4885	0.376509	0.0506669	0.366222	0.0685127			-15.0004	0.57065	0.071695	0.298937	0.0779684
-11.9291	0.363427	0.0766254	0.762592	0.0319197		-18.4387	0.37862	0.0520049	0.362366	0.0672938			-14.9506	0.572922	0.0670179	0.303908	0.0797817
-11.8794	0.366324	0.0843657	0.764073	0.0308536		-18.3888	0.37917	0.053988	0.35675	0.0661352			-14.9007	0.575522	0.0633597	0.307718	0.0814147
-11.8297	0.372022	0.0911857	0.765143	0.0328185		-18.3389	0.377933	0.0554204	0.350455	0.0657081			-14.8509	0.579225	0.0615323	0.310791	0.0829712
-11.78	0.3806	0.0974131	0.765963	0.0373001		-18.2891	0.375363	0.0557742	0.345108	0.0661652			-14.801	0.584078	0.0610911	0.313484	0.084568
-11.7303	0.391843	0.103135	0.766275	0.0427528		-18.2392	0.3724	0.0556389	0.342214	0.0679354			-14.7512	0.589684	0.060703	0.316048	0.0862078
-11.6806	0.405057	0.107777	0.766055	0.0475069		-18.1894	0.370144	0.0563991	0.342862	0.0720264			-14.7013	0.595357	0.0589513	0.318686	0.0880755
-11.6309	0.419364	0.110615	0.76592	0.0504813		-18.1395	0.369383	0.058951	0.347379	0.0794738			-14.6515	0.600448	0.0554904	0.321625	0.0901808
-11.5812	0.434342	0.11153	0.76668	0.0515571		-18.0897	0.37051	0.0630652	0.354913	0.0903231			-14.6016	0.604539	0.0519608	0.325002	0.0924765
-11.5315	0.44986	0.111228	0.768433	0.0516117		-18.0398	0.373358	0.0677043	0.364228	0.103151			-14.5518	0.607922	0.051141	0.328795	0.0948545
-11.4818	0.465316	0.110651	0.770237	0.0519889		-17.9899	0.377211	0.0718132	0.374646	0.115857			-14.5019	0.611152	0.0533187	0.333034	0.0970801
-11.4321	0.479768	0.110186	0.770848	0.0533938		-17.9401	0.380941	0.0746173	0.385607	0.126342			-14.452	0.614469	0.0565931	0.337836	0.0992108
-11.3824	0.492749	0.1095	0.769816	0.0553261		-17.8902	0.383634	0.0755622	0.396499	0.133417			-14.4022	0.617632	0.0595477	0.343415	0.101143
-11.3327	0.504414	0.108261	0.767848	0.0568324		-17.8404	0.385113	0.074601	0.406411	0.137335			-14.3523	0.621003	0.0619108	0.349726	0.102773
-11.2829	0.51499	0.10682	0.766208	0.0575787		-17.7905	0.385497	0.0719499	0.414917	0.139507			-14.3025	0.625635	0.0636963	0.356256	0.104204
-11.2332	0.524597	0.105942	0.765833	0.057929		-17.7406	0.38485	0.0681753	0.421661	0.141072			-14.2526	0.63273	0.0642459	0.362413	0.105405
-11.1835	0.533387	0.106222	0.766766	0.0582832		-17.6908	0.383166	0.0640678	0.426432	0.142259			-14.2028	0.641888	0.0626918	0.367655	0.106667
-11.1338	0.541412	0.108123	0.768227	0.0588193		-17.6409	0.380763	0.0602416	0.429314	0.142523			-14.1529	0.651298	0.0586362	0.37179	0.108051
-11.0841	0.548455	0.111969	0.769205	0.0595899		-17.5911	0.378129	0.0574101	0.430769	0.141015			-14.1031	0.658992	0.0527074	0.374918	0.10941
-11.0344	0.55408	0.117409	0.769048	0.0606761		-17.5412	0.375642	0.056403	0.431491	0.137214			-14.0532	0.664571	0.0466665	0.377434	0.110562
-10.9847	0.557647	0.123256	0.767548	0.0621438		-17.4914	0.373712	0.057799	0.432391	0.13163			-14.0034	0.668839	0.0418875	0.379731	0.111277
-10.935	0.558542	0.127911	0.764678	0.0637171		-17.4415	0.373096	0.0610337	0.43432	0.12582			-13.9535	0.672608	0.0390017	0.382121	0.11144
-10.8853	0.55678	0.12999	0.760666	0.0645523		-17.3916	0.374733	0.0645442	0.437356	0.121304			-13.9037	0.675828	0.0377237	0.384969	0.111412
-10.8356	0.553048	0.128912	0.7564	0.0638057		-17.3418	0.379139	0.0671449	0.440885	0.118337			-13.8538	0.678235	0.0373555	0.388576	0.111348
-10.7859	0.547871	0.125052	0.753438	0.0615112		-17.2919	0.385955	0.0690209	0.4439	0.11568			-13.804	0.680122	0.0367696	0.3933	0.111373
-10.7362	0.541234	0.119219	0.753223	0.0585844		-17.2421	0.394138	0.0716134	0.445725	0.111844			-13.7541	0.682096	0.0350897	0.399313	0.111476
-10.6865	0.533132	0.11189	0.756036	0.0560427		-17.1922	0.402503	0.0763769	0.446259	0.106247			-13.7043	0.684423	0.0329003	0.40608	0.111406
-10.6368	0.52393	0.103157	0.760623	0.0542662		-17.1424	0.409845	0.0831212	0.445864	0.0998288			-13.6544	0.686954	0.0330423	0.412673	0.111325
-10.5871	0.514029	0.0934169	0.764914	0.0528237		-17.0925	0.414902	0.0904399	0.445344	0.0944893			-13.6046	0.689827	0.0370774	0.418214	0.111458
-10.5374	0.503725	0.0837228	0.767435	0.0509393		-17.0426	0.416794	0.097436	0.445318	0.0918615			-13.5547	0.692931	0.0433503	0.422272	0.111997
-10.4877	0.493391	0.0753843	0.76827	0.0481768		-16.9928	0.415766	0.104419	0.446012	0.0921347			-13.5049	0.696141	0.0492714	0.425171	0.113139
-10.438	0.483257	0.0693217	0.768504	0.0446229		-16.9429	0.413025	0.111768	0.447121	0.0942335			-13.455	0.698442	0.0537198	0.427356	0.114636
-10.3883	0.473037	0.0655727	0.768791	0.0406357		-16.8931	0.409979	0.11904	0.448327	0.096303			-13.4052	0.698938	0.0568089	0.429184	0.116389
-10.3386	0.462142	0.0633014	0.768592	0.0366833		-16.8432	0.407192	0.125252	0.449818	0.0961255			-13.3553	0.696827	0.0590124	0.430864	0.118447
-10.2889	0.450305	0.0615629	0.766913	0.0334229		-16.7934	0.40446	0.129983	0.452292	0.0925073			-13.3054	0.691766	0.0610967	0.432331	0.120736
-10.2391	0.437798	0.0600566	0.763568	0.0314444		-16.7435	0.401354	0.133466	0.456525	0.0860398			-13.2556	0.683643	0.0635965	0.433581	0.123179
-10.1894	0.425205	0.0591112	0.759599	0.0308658		-16.6936	0.397741	0.136126	0.462508	0.0789072			-13.2057	0.673305	0.0663594	0.43485	0.125209
-10.1397	0.413117	0.0593298	0.756505	0.031353		-16.6438	0.393822	0.137955	0.469209	0.0736442			-13.1559	0.662202	0.0689171	0.436522	0.126306
-10.09	0.401951	0.0611062	0.755035	0.0325483		-16.5939	0.390068	0.13852	0.4751	0.07144			-13.106	0.65233	0.070937	0.439184	0.126286
-10.0403	0.392147	0.0641004	0.75477	0.0341302		-16.5441	0.386936	0.137539	0.479438	0.0712176			-13.0562	0.644649	0.0722084	0.443008	0.125422
-9.9906	0.384392	0.0673545	0.754703	0.035663		-16.4942	0.384508	0.135184	0.482428	0.0706496			-13.0063	0.639247	0.0724936	0.447871	0.124409
-9.9409	0.379021	0.0697989	0.754119	0.0369599		-16.4443	0.382272	0.131862	0.484738	0.0675096			-12.9565	0.6357	0.0724497	0.453419	0.123923
-9.8912	0.375194	0.0706453	0.75283	0.038472		-16.3945	0.379329	0.127576	0.486794	0.061331			-12.9066	0.633742	0.073749	0.459229	0.123965
-9.8415	0.37154	0.0700231	0.750691	0.0408094		-16.3446	0.374934	0.121961	0.48852	0.0541774			-12.8568	0.633018	0.077569	0.464971	0.1246
-9.7918	0.367731	0.0692137	0.747255	0.0438482		-16.2948	0.368767	0.114572	0.489337	0.0491673			-12.8069	0.632884	0.0830263	0.470397	0.12569
-9.7421	0.364574	0.0692956	0.741823	0.0463518		-16.2449	0.361236	0.10554	0.488808	0.0470136			-12.7571	0.632408	0.0891215	0.475422	0.127294
-9.6924	0.362745	0.0697749	0.734161	0.0470343		-16.1951	0.353392	0.0954212	0.487014	0.0453519			-12.7072	0.63058	0.0954922	0.480245	0.129423
-9.6427	0.362053	0.0693721	0.725102	0.0459187		-16.1452	0.346807	0.0849359	0.484647	0.0416848			-12.6574	0.627343	0.102766	0.485081	0.131631
-9.593	0.361783	0.0677749	0.716262	0.0444943		-16.0953	0.342997	0.0743347	0.482421	0.0351349			-12.6075	0.623045	0.110233	0.489781	0.133635
-9.5433	0.361409	0.0659059	0.708861	0.0445086		-16.0455	0.342575	0.063273	0.480794	0.0275584			-12.5577	0.61892	0.116681	0.494109	0.135009
-9.4936	0.361072	0.0643602	0.702885	0.0466604		-15.9956	0.344823	0.0514722	0.479548	0.0238097			-12.5078	0.61573	0.121683	0.497705	0.135592
-9.4439	0.361439	0.0624531	0.697653	0.0504931		-15.9458	0.348278	0.0394966	0.478452	0.0269929			-12.458	0.613997	0.125579	0.500599	0.135117
-9.3942	0.362931	0.0592322	0.692819	0.0549477		-15.8959	0.351625	0.0288431	0.477287	0.0325108			-12.4081	0.613841	0.129155	0.502926	0.13346
-9.3445	0.365438	0.0547954	0.688804	0.0591574		-15.8461	0.35435	0.0215444	0.475909	0.0355136			-12.3583	0.615295	0.132886	0.504825	0.130776
-9.2948	0.368696	0.0498866	0.686301	0.0628045		-15.7962	0.356674	0.0198788	0.473657	0.0346374			-12.3084	0.618203	0.136929	0.5065	0.127706
-9.2451	0.372526	0.0448869	0.685469	0.0659843		-15.7463	0.359277	0.0245773	0.469853	0.0311263			-12.2586	0.622465	0.141716	0.508148	0.125037
-9.1954	0.376728	0.0400078	0.685482	0.068745		-15.6965	0.36282	0.0332385	0.464702	0.0273134			-12.2087	0.62767	0.147367	0.509897	0.123253
-9.1456	0.381033	0.0357642	0.684855	0.070787		-15.6466	0.367692	0.0433949	0.459696	0.0249284			-12.1588	0.633274	0.153425	0.511458	0.12232
-9.0959	0.385129	0.0324129	0.682633	0.0718239		-15.5968	0.373698	0.0536582	0.456506	0.0245904			-12.109	0.638472	0.158804	0.512408	0.121919
-9.0462	0.388762	0.0298006	0.679199	0.0720461		-15.5469	0.380158	0.0637458	0.455453	0.0265182			-12.0591	0.642922	0.162442	0.512758	0.121606
-8.9965	0.392033	0.0282843	0.675996	0.0719882		-15.497	0.386358	0.0738427	0.455386	0.0307306			-12.0093	0.64676	0.16411	0.513039	0.121417
-8.9468	0.395493	0.0290857	0.674327	0.0717739		-15.4472	0.391847	0.0836446	0.454639	0.036623			-11.9594	0.649973	0.163571	0.51419	0.121452
-8.8971	0.399722	0.032628	0.674406	0.0708424		-15.3973	0.396591	0.0925199	0.452913	0.0433269			-11.9096	0.6516	0.16085	0.516365	0.122143
-8.8474	0.404721	0.0375441	0.675312	0.0685406		-15.3475	0.400597	0.100195	0.451504	0.0496125			-11.8597	0.651019	0.155896	0.519101	0.123429
-8.7977	0.409778	0.0427872	0.67583	0.065147		-15.2976	0.403864	0.10702	0.452372	0.0540032			-11.8099	0.648233	0.149205	0.521453	0.125149
-8.748	0.414109	0.0486376	0.675237	0.0620773		-15.2478	0.406378	0.113348	0.456551	0.0559093			-11.76	0.644311	0.141413	0.522648	0.12671
-8.6983	0.417628	0.0552658	0.673515	0.0607865		-15.1979	0.40802	0.118984	0.46325	0.0566351			-11.7102	0.640725	0.133479	0.522916	0.127753
-8.6486	0.421124	0.0618953	0.67099	0.0613872		-15.148	0.408496	0.123146	0.470743	0.0589963			-11.6603	0.637974	0.12564	0.523067	0.128088
-8.5989	0.425548	0.0680462	0.668007	0.0627117		-15.0982	0.407319	0.125007	0.477576	0.0647558			-11.6105	0.636182	0.117411	0.524344	0.127612
-8.5492	0.431026	0.0741087	0.664943	0.0636528		-15.0483	0.404366	0.124404	0.483223	0.0730453			-11.5606	0.63463	0.108163	0.527272	0.126539
-8.4995	0.436506	0.0801643	0.662267	0.0640599		-14.9985	0.400187	0.12179	0.487926	0.0817897			-11.5108	0.632973	0.098086	0.531365	0.124986
-8.4498	0.440457	0.0853521	0.6604	0.0644263		-14.9486	0.396024	0.117777	0.492069	0.0894859			-11.4609	0.631249	0.0882696	0.535759	0.123371
-8.4001	0.441946	0.0888337	0.659665	0.0651292		-14.8988	0.393224	0.112964	0.496279	0.0959422			-11.4111	0.629496	0.0793467	0.539757	0.122066
-8.3504	0.440998	0.090432	0.660125	0.066047		-14.8489	0.392561	0.108025	0.500864	0.101664			-11.3612	0.627324	0.0706437	0.543517	0.121285
-8.3007	0.438013	0.0902024	0.661202	0.0667094		-14.799	0.393902	0.103499	0.505701	0.107126			-11.3114	0.624038	0.0607785	0.547528	0.121088
-8.251	0.433091	0.088377	0.661691	0.0666485		-14.7492	0.39631	0.0993237	0.510157	0.112328			-11.2615	0.619237	0.0493305	0.552091	0.120992
-8.2013	0.426056	0.0859495	0.660682	0.0656676		-14.6993	0.398739	0.0950345	0.513334	0.116733			-11.2117	0.613474	0.039849	0.557301	0.120524
-8.1516	0.417077	0.0844685	0.65834	0.0641016		-14.6495	0.400535	0.0901124	0.514536	0.11945			-11.1618	0.608053	0.0387622	0.563285	0.119518
-8.1018	0.407117	0.0847515	0.655319	0.0627452		-14.5996	0.401428	0.0842904	0.514024	0.119767			-11.112	0.604421	0.0465739	0.570081	0.118237
-8.0521	0.397301	0.0862543	0.651647	0.0620328		-14.5498	0.401307	0.0779786	0.513366	0.117707			-11.0621	0.602996	0.0568837	0.577554	0.117637
-8.0024	0.387914	0.0881232	0.646595	0.0614561		-14.4999	0.400153	0.0726558	0.514655	0.114509			-11.0123	0.603106	0.0656119	0.584978	0.118102
-7.9527	0.378621	0.0905485	0.6396	0.060485		-14.45	0.39834	0.07043	0.51903	0.111948			-10.9624	0.603845	0.0716402	0.591462	0.119758
-7.903	0.369592	0.0948608	0.631032	0.0594369		-14.4002	0.396569	0.0722615	0.52564	0.11082			-10.9125	0.605225	0.0749498	0.596699	0.122034
-7.8533	0.361629	0.10222	0.622	0.059141		-14.3503	0.395664	0.0772978	0.532011	0.110164			-10.8627	0.607501	0.0763497	0.60069	0.124082
-7.8036	0.355144	0.111947	0.613441	0.059659		-14.3005	0.396294	0.0837716	0.535875	0.108251			-10.8128	0.610746	0.0768624	0.604064	0.125571
-7.7539	0.349737	0.12165	0.605794	0.0600422		-14.2506	0.398804	0.089956	0.536442	0.10393			-10.763	0.614516	0.0776112	0.607161	0.126663
-7.7042	0.344773	0.129222	0.599106	0.0592296		-14.2007	0.40342	0.0948433	0.534637	0.0971479			-10.7131	0.618458	0.0792735	0.609932	0.127972
-7.6545	0.339833	0.134189	0.59327	0.057118		-14.1509	0.410236	0.0983573	0.531845	0.0882469			-10.6633	0.622758	0.081317	0.612208	0.130254
-7.6048	0.334724	0.137225	0.588079	0.0544227		-14.101	0.419329	0.101328	0.529159	0.0774913			-10.6134	0.627432	0.0830702	0.613929	0.133702
-7.5551	0.329499	0.139098	0.583248	0.0515338		-14.0512	0.430546	0.104945	0.527371	0.0650073			-10.5636	0.632548	0.0844037	0.615519	0.13819
-7.5054	0.324634	0.140349	0.578496	0.0483078		-14.0013	0.443016	0.109632	0.526947	0.051323			-10.5137	0.637894	0.0865297	0.617811	0.14319
-7.4557	0.321044	0.141493	0.573489	0.0449634		-13.9515	0.4553	0.114735	0.527707	0.0377908			-10.4639	0.643244	0.0905398	0.621185	0.147982
-7.406	0.319895	0.143088	0.567743	0.0425489		-13.9016	0.465679	0.11916	0.528296	0.0267051			-10.414	0.648237	0.0961902	0.625701	0.151826
-7.3563	0.322092	0.145704	0.56076	0.0418555		-13.8517	0.47273	0.122391	0.527072	0.0215169			-10.3642	0.652777	0.10288	0.630875	0.154297
-7.3066	0.327664	0.149727	0.552661	0.0422033		-13.8019	0.475875	0.124822	0.523515	0.0242324			-10.3143	0.65719	0.110107	0.636128	0.155071
-7.2569	0.335753	0.154958	0.544453	0.0422963		-13.752	0.475429	0.127215	0.518747	0.0314297			-10.2645	0.661754	0.117977	0.640926	0.154555
-7.2072	0.345115	0.160521	0.537302	0.0418928		-13.7022	0.472237	0.129878	0.515036	0.039459			-10.2146	0.666439	0.125935	0.644949	0.153135
-7.1575	0.354769	0.165259	0.531678	0.0419336		-13.6523	0.467104	0.132462	0.514135	0.0467311			-10.1648	0.670675	0.13377	0.6479	0.151386
-7.1078	0.364166	0.168197	0.527325	0.0431894		-13.6025	0.460794	0.134483	0.516465	0.0525963			-10.1149	0.673479	0.141472	0.649835	0.149549
-7.0581	0.372909	0.168728	0.523753	0.0451958		-13.5526	0.454189	0.135736	0.521025	0.0567742			-10.0651	0.674124	0.148938	0.650692	0.147606
-7.0083	0.380546	0.1666	0.520583	0.0467837		-13.5027	0.448177	0.136001	0.526135	0.0596793			-10.0152	0.672752	0.155504	0.65065	0.145443
-6.9586	0.38656	0.161716	0.517567	0.047373		-13.4529	0.443231	0.134676	0.530501	0.0622627			-9.9654	0.670273	0.160642	0.649959	0.142796
-6.9089	0.390381	0.154063	0.514699	0.0475593		-13.403	0.439132	0.131431	0.533745	0.0650789			-9.9155	0.667844	0.164845	0.648999	0.139466
-6.8592	0.39152	0.144244	0.512244	0.0485412		-13.3532	0.435159	0.126957	0.536146	0.0676533			-9.8657	0.666078	0.168899	0.64846	0.135815
-6.8095	0.389946	0.13398	0.510466	0.0509992		-13.3033	0.430369	0.122643	0.537799	0.0692093			-9.8158	0.664783	0.173401	0.648683	0.13232
-6.7598	0.386207	0.125324	0.509388	0.0544077		-13.2535	0.423886	0.119249	0.538532	0.0697013			-9.7659	0.663593	0.177936	0.649921	0.129461
-6.7101	0.380971	0.119086	0.508639	0.057597		-13.2036	0.415011	0.11603	0.538301	0.069972			-9.7161	0.662057	0.181873	0.652132	0.126857
-6.6604	0.374689	0.114465	0.507544	0.0596868		-13.1537	0.403503	0.11147	0.53767	0.0708415			-9.6662	0.659755	0.184739	0.65494	0.123719
-6.6107	0.367823	0.110379	0.505431	0.0607353		-13.1039	0.389563	0.104459	0.537268	0.0726052			-9.6164	0.656388	0.185797	0.65802	0.119793
-6.561	0.360989	0.106477	0.502013	0.061626		-13.054	0.373738	0.0950834	0.537021	0.0753719			-9.5665	0.6519	0.184553	0.661067	0.115423
-6.5113	0.354489	0.10276	0.497523	0.0630475		-13.0042	0.35715	0.0848478	0.536325	0.0794064			-9.5167	0.646149	0.180935	0.663963	0.111362
-6.4616	0.347939	0.0989171	0.492307	0.0647513		-12.9543	0.341254	0.0754018	0.534862	0.0844946			-9.4668	0.639127	0.175629	0.666972	0.108415
-6.4119	0.340518	0.094138	0.486619	0.0658768		-12.9044	0.327655	0.0675331	0.533477	0.0895511			-9.417	0.631297	0.169893	0.670109	0.106955
-6.3622	0.331556	0.0875357	0.480812	0.066019		-12.8546	0.317472	0.060953	0.533764	0.0934987			-9.3671	0.623789	0.164427	0.673218	0.106714
-6.3125	0.321021	0.0790652	0.475282	0.0657868		-12.8047	0.310854	0.0547995	0.536813	0.0963114			-9.3173	0.617581	0.159573	0.676057	0.107158
-6.2628	0.309614	0.0696344	0.47005	0.066193		-12.7549	0.307256	0.0483579	0.54269	0.098504			-9.2674	0.612576	0.155271	0.678665	0.107704
-6.2131	0.2985	0.0604279	0.464579	0.0676871		-12.705	0.305952	0.0414356	0.550412	0.100317			-9.2176	0.607815	0.150996	0.6814	0.108395
-6.1634	0.288562	0.0521365	0.458157	0.0697927		-12.6552	0.306414	0.0342683	0.558469	0.101844			-9.1677	0.602688	0.146694	0.684917	0.109713
-6.1137	0.2799	0.0448429	0.450574	0.0715766		-12.6053	0.30833	0.0273032	0.565377	0.103266			-9.1179	0.597441	0.141954	0.689155	0.112059
-6.064	0.272172	0.0384954	0.442489	0.072248		-12.5554	0.311422	0.0211584	0.569945	0.10486			-9.068	0.592911	0.137128	0.694063	0.115212
-6.0143	0.265239	0.0333668	0.434941	0.0716751		-12.5056	0.315506	0.016598	0.571792	0.106842			-9.0182	0.588844	0.132959	0.699206	0.118722
-5.9645	0.259315	0.0300176	0.428555	0.0702273		-12.4557	0.320468	0.0145861	0.571704	0.109048			-8.9683	0.584333	0.130683	0.704482	0.121988
-5.9148	0.254661	0.0287082	0.423033	0.0683312		-12.4059	0.326129	0.0163707	0.571162	0.110727			-8.9185	0.578508	0.131314	0.710054	0.124767
-5.8651	0.251341	0.0290739	0.417598	0.0662388		-12.356	0.332377	0.0224689	0.57151	0.111072			-8.8686	0.571508	0.134921	0.715994	0.126654
-5.8154	0.249282	0.0301939	0.411901	0.0643084		-12.3062	0.33928	0.0315374	0.573174	0.10994			-8.8188	0.56468	0.140834	0.72236	0.127214
-5.7657	0.248308	0.0312669	0.406135	0.0632772		-12.2563	0.347107	0.0418632	0.57544	0.107467			-8.7689	0.558796	0.147796	0.729146	0.12681
-5.716	0.247944	0.0322784	0.400527	0.0638095		-12.2064	0.355888	0.0525835	0.576971	0.10348			-8.7191	0.55391	0.154674	0.736092	0.125981
-5.6663	0.247266	0.0336234	0.394999	0.0660373		-12.1566	0.364956	0.0633868	0.576798	0.0984474			-8.6692	0.549459	0.160692	0.743213	0.12536
-5.6166	0.245196	0.0352054	0.389468	0.0694293		-12.1067	0.373161	0.0738189	0.574924	0.0938296			-8.6193	0.544934	0.166107	0.75005	0.124986
-5.5669	0.241187	0.0366071	0.384018	0.0731002		-12.0569	0.379781	0.0834299	0.572494	0.0905639			-8.5695	0.539949	0.171271	0.756213	0.124258
-5.5172	0.235659	0.0376295	0.378908	0.0762501		-12.007	0.384855	0.0920842	0.570658	0.0877359			-8.5196	0.534681	0.176146	0.761428	0.123212
-5.4675	0.229631	0.0384985	0.374598	0.0785611		-11.9571	0.388813	0.0999394	0.569922	0.0835454			-8.4698	0.529695	0.179814	0.765812	0.122113
-5.4178	0.224019	0.039567	0.371391	0.0803428		-11.9073	0.391823	0.107014	0.569632	0.0771091			-8.4199	0.525757	0.1813	0.769896	0.121323
-5.3681	0.219035	0.0408899	0.36905	0.0821122		-11.8574	0.393808	0.113084	0.568589	0.0689487			-8.3701	0.522665	0.180142	0.77406	0.121005
-5.3184	0.214334	0.0424451	0.366722	0.0842638		-11.8076	0.394775	0.118068	0.565883	0.0605453			-8.3202	0.519576	0.176664	0.778629	0.120763
-5.2687	0.209669	0.0443465	0.363454	0.0869234		-11.7577	0.395038	0.122302	0.561126	0.0534974			-8.2704	0.515917	0.171803	0.783539	0.120324
-5.219	0.205231	0.0465881	0.35896	0.0900355		-11.7079	0.394943	0.126347	0.554527	0.0481358			-8.2205	0.511894	0.166915	0.788516	0.119468
-5.1693	0.201259	0.0487948	0.353641	0.0932622		-11.658	0.394573	0.130337	0.546905	0.0431642			-8.1707	0.507878	0.163112	0.792945	0.117994
-5.1196	0.197617	0.0506762	0.348248	0.0961588		-11.6081	0.393579	0.133893	0.539547	0.037607			-8.1208	0.50344	0.160854	0.796359	0.115782
-5.0699	0.194001	0.0525598	0.343361	0.0986001		-11.5583	0.3914	0.136526	0.534049	0.0319116			-8.071	0.497942	0.159978	0.798654	0.112869
-5.0202	0.19024	0.0550025	0.339017	0.100817		-11.5084	0.387593	0.137957	0.53169	0.0272718			-8.0211	0.491377	0.159851	0.80053	0.109372
-4.9705	0.18611	0.0579743	0.334691	0.102907		-11.4586	0.382079	0.137842	0.532457	0.0245514			-7.9713	0.484331	0.159386	0.802617	0.105304
-4.9208	0.181274	0.0610837	0.329797	0.104527		-11.4087	0.375268	0.135668	0.535091	0.0230003			-7.9214	0.477335	0.157583	0.804923	0.100393
-4.871	0.175589	0.0642585	0.324088	0.105188		-11.3589	0.367697	0.131006	0.538043	0.0222674			-7.8716	0.470472	0.154001	0.80696	0.0944982
-4.8213	0.169284	0.0675074	0.317716	0.104624		-11.309	0.359771	0.12399	0.540594	0.0238326			-7.8217	0.463319	0.148667	0.808308	0.0878597
-4.7716	0.162721	0.070287	0.310895	0.102742		-11.2591	0.351723	0.115272	0.54338	0.0282951			-7.7719	0.455991	0.142188	0.808851	0.0807043
-4.7219	0.156223	0.0721022	0.303795	0.0995739		-11.2093	0.343767	0.105629	0.54796	0.0339687			-7.722	0.448868	0.135338	0.809159	0.0734163
-4.6722	0.150171	0.0733346	0.296555	0.0953501		-11.1594	0.336266	0.0959252	0.555283	0.0397638			-7.6722	0.442368	0.12886	0.80946	0.0668606
-4.6225	0.144978	0.074554	0.289502	0.0906759		-11.1096	0.329837	0.0871495	0.564983	0.0457232			-7.6223	0.436509	0.123308	0.810004	0.0621403
-4.5728	0.140841	0.0755979	0.282891	0.0859645		-11.0597	0.325043	0.079869	0.575401	0.0515028			-7.5725	0.430822	0.118857	0.810793	0.0601389
-4.5231	0.137543	0.0760285	0.276655	0.0812695		-11.0099	0.322247	0.0738325	0.58498	0.0558998			-7.5226	0.42493	0.115389	0.811717	0.0599405
-4.4734	0.13476	0.0757945	0.270189	0.0765741		-10.96	0.321418	0.0682433	0.593129	0.0581541			-7.4727	0.418911	0.112614	0.812432	0.0594932
-4.4237	0.132289	0.0751061	0.262819	0.0720993		-10.9101	0.322243	0.0629044	0.600443	0.0586003			-7.4229	0.413032	0.110293	0.812399	0.0571737
-4.374	0.129969	0.0739537	0.254251	0.0683154		-10.8603	0.324373	0.0585108	0.607896	0.0577027			-7.373	0.407506	0.108248	0.811129	0.0527534
-4.3243	0.127494	0.0721917	0.244893	0.0653622		-10.8104	0.327619	0.0555848	0.616045	0.055527			-7.3232	0.401924	0.106538	0.808634	0.0471745
-4.2746	0.12461	0.0700257	0.235626	0.0629209		-10.7606	0.331729	0.0537625	0.624817	0.052425			-7.2733	0.395804	0.105175	0.805374	0.0418669
-4.2249	0.121294	0.0679883	0.227248	0.0604536		-10.7107	0.336258	0.0521907	0.633841	0.0493515			-7.2235	0.388813	0.104139	0.80196	0.0379704
-4.1752	0.117789	0.0664695	0.220265	0.0579474		-10.6608	0.340668	0.050205	0.642972	0.0471485			-7.1736	0.381211	0.103361	0.799012	0.0358923
-4.1255	0.114244	0.0652498	0.21456	0.0558869		-10.611	0.344583	0.0477506	0.65218	0.04652			-7.1238	0.374065	0.102884	0.796942	0.035562
-4.0758	0.110603	0.0637461	0.209452	0.0545691		-10.5611	0.347785	0.0454556	0.661218	0.0476128			-7.0739	0.368513	0.102588	0.795584	0.0360883
-4.0261	0.106973	0.0614712	0.20419	0.0536845		-10.5113	0.350077	0.0442383	0.669278	0.049657			-7.0241	0.365125	0.102415	0.794259	0.0366202
-3.9764	0.103782	0.0582735	0.198603	0.0528021		-10.4614	0.351331	0.0445478	0.675579	0.0519496			-6.9742	0.363449	0.102193	0.792239	0.0372979
-3.9267	0.101402	0.0543566	0.193312	0.0519893		-10.4116	0.351608	0.0459841	0.679692	0.0546346			-6.9244	0.362589	0.101872	0.78978	0.0390384
-3.877	0.100002	0.0502482	0.18907	0.0517969		-10.3617	0.351088	0.0478012	0.68184	0.0579986			-6.8745	0.361906	0.101545	0.787623	0.0424749
-3.8272	0.0995975	0.0466219	0.185953	0.0527177		-10.3118	0.349827	0.0496342	0.682553	0.0618268			-6.8247	0.361431	0.101536	0.786411	0.0476099
-3.7775	0.100287	0.0438679	0.183445	0.0546758		-10.262	0.347694	0.0515897	0.682194	0.0652041			-6.7748	0.361329	0.1024	0.786259	0.054063
-3.7278	0.102088	0.0417784	0.180981	0.057124		-10.2121	0.344843	0.0536843	0.68052	0.0670652			-6.725	0.361529	0.10437	0.786278	0.0612784
-3.6781	0.104694	0.0398128	0.178482	0.0595396		-10.1623	0.34206	0.0556221	0.676986	0.0666028			-6.6751	0.361463	0.106975	0.785541	0.0689949
-3.6284	0.107581	0.0377738	0.175877	0.061579		-10.1124	0.340395	0.057365	0.671192	0.0642492			-6.6253	0.360685	0.10924	0.783592	0.0770159
-3.5787	0.110379	0.0360038	0.173169	0.0635481		-10.0626	0.340314	0.0594257	0.663327	0.061564			-6.5754	0.359418	0.110405	0.780599	0.0846595
-3.529	0.112696	0.0342679	0.169757	0.0654244		-10.0127	0.341185	0.0625554	0.654113	0.0598828			-6.5256	0.358431	0.110529	0.776962	0.0911388
-3.4793	0.114151	0.0326933	0.165733	0.0675544		-9.9628	0.341756	0.0673403	0.644675	0.059702			-6.4757	0.358076	0.110009	0.773233	0.0961898
-3.4296	0.11484	0.0313042	0.161331	0.06943		-9.913	0.341001	0.0737408	0.636164	0.0610213			-6.4259	0.357698	0.109094	0.769901	0.100284
-3.3799	0.114803	0.0308376	0.157139	0.0705859		-9.8631	0.338628	0.0810242	0.629487	0.0630065			-6.376	0.356341	0.107733	0.767299	0.103863
-3.3302	0.114541	0.0309224	0.153091	0.0704513		-9.8133	0.334932	0.0883751	0.625254	0.064009			-6.3261	0.354025	0.106089	0.765297	0.106876
-3.2805	0.114634	0.0317297	0.149245	0.0692007		-9.7634	0.330477	0.0953466	0.623733	0.0624578			-6.2763	0.351553	0.104524	0.763657	0.109134
-3.2308	0.114805	0.0331556	0.145161	0.0669319		-9.7136	0.325867	0.101601	0.624861	0.0580786			-6.2264	0.349661	0.103167	0.761755	0.110576
-3.1811	0.114847	0.03482	0.140711	0.0641585		-9.6637	0.321641	0.106626	0.62803	0.0524084			-6.1766	0.348256	0.102179	0.759301	0.111725
-3.1314	0.11438	0.0368452	0.135769	0.0609019		-9.6138	0.318144	0.109983	0.632165	0.0484806			-6.1267	0.346625	0.101731	0.756412	0.113607
-3.0817	0.11393	0.03907	0.130178	0.0571776		-9.564	0.315438	0.111651	0.635881	0.048826			-6.0769	0.344197	0.101645	0.753582	0.117018
-3.032	0.113567	0.0407599	0.124082	0.0531608		-9.5141	0.313264	0.111872	0.638118	0.0535633			-6.027	0.340883	0.101281	0.751392	0.122582
-2.9823	0.113691	0.0406231	0.118043	0.0492697		-9.4643	0.311202	0.110857	0.638539	0.0612408			-5.9772	0.336989	0.100161	0.750153	0.13019
-2.9326	0.113765	0.0388443	0.111982	0.0452436		-9.4144	0.309085	0.10888	0.63776	0.0703073			-5.9273	0.332655	0.0981624	0.749465	0.139019
-2.8829	0.113484	0.0353345	0.10566	0.0408566		-9.3645	0.30728	0.106456	0.636793	0.0794021			-5.8775	0.327651	0.0954451	0.748546	0.147653
-2.8332	0.113104	0.03141	0.0989248	0.0360275		-9.3147	0.306528	0.103974	0.636602	0.0874341			-5.8276	0.321312	0.0921056	0.746724	0.154546
-2.7835	0.112324	0.0279753	0.0917913	0.0311087		-9.2648	0.307314	0.10116	0.637633	0.0935131			-5.7778	0.313224	0.0881704	0.743539	0.159072
-2.7337	0.111002	0.0254371	0.0845268	0.0266044		-9.215	0.309327	0.0970771	0.639716	0.0973145			-5.7279	0.303687	0.0842348	0.739262	0.161499
-2.684	0.108992	0.0230176	0.0773401	0.0228385		-9.1651	0.311601	0.0909077	0.642313	0.0990548			-5.6781	0.293758	0.0814282	0.734689	0.162638
-2.6343	0.107286	0.0207092	0.0704524	0.0199168		-9.1153	0.313177	0.0827052	0.644901	0.0994458			-5.6282	0.284529	0.0805114	0.730588	0.163062
-2.5846	0.106078	0.0183973	0.0639789	0.0178264		-9.0654	0.313672	0.0735491	0.647172	0.0996747			-5.5784	0.276489	0.0813564	0.72724	0.162946
-2.5349	0.105074	0.0158926	0.0584193	0.0166084		-9.0155	0.313455	0.0651371	0.649007	0.101122			-5.5285	0.269296	0.082972	0.724303	0.162227
-2.4852	0.104548	0.0134657	0.0538534	0.0161797		-8.9657	0.313382	0.0590579	0.650193	0.104542			-5.4787	0.262419	0.0845874	0.720796	0.16078
-2.4355	0.104215	0.0109584	0.0501396	0.0163101		-8.9158	0.314269	0.0560384	0.650166	0.109839			-5.4288	0.25586	0.0856628	0.715907	0.158527
-2.3858	0.104253	0.0100624	0.0467568	0.0167989		-8.866	0.316399	0.0556434	0.648179	0.116014			-5.379	0.249929	0.085858	0.709497	0.155842
-2.3361	0.104269	0.0109422	0.043631	0.0174067		-8.8161	0.319383	0.0568849	0.643682	0.121685			-5.3291	0.244765	0.0848171	0.702109	0.153219
-2.2864	0.104442	0.013419	0.0405972	0.0180038		-8.7663	0.322387	0.0588763	0.636483	0.1257			-5.2793	0.240333	0.0826206	0.694557	0.151236
-2.2367	0.105076	0.016383	0.0379373	0.0182547		-8.7164	0.324623	0.0609945	0.62678	0.127062			-5.2294	0.236684	0.0799401	0.687752	0.150073
-2.187	0.106201	0.0196267	0.0355684	0.0181403		-8.6665	0.325759	0.0628976	0.615133	0.125051			-5.1796	0.233934	0.0779424	0.682074	0.149512
-2.1373	0.108246	0.0224574	0.0333757	0.017834		-8.6167	0.326025	0.0645812	0.602351	0.119295			-5.1297	0.231982	0.0775763	0.677458	0.148853
-2.0876	0.110379	0.025484	0.031301	0.0175444		-8.5668	0.326078	0.0662511	0.589545	0.110665			-5.0798	0.230221	0.079241	0.673526	0.147409
-2.0379	0.112968	0.0286962	0.029481	0.0172898		-8.517	0.326621	0.0681894	0.577837	0.101211			-5.03	0.227948	0.0824561	0.669743	0.144748
-1.9882	0.115059	0.0322802	0.0277412	0.017205		-8.4671	0.327944	0.0707361	0.567957	0.0929781			-4.9801	0.224759	0.086329	0.665612	0.140985
-1.9385	0.116646	0.0359874	0.0262426	0.0171343		-8.4173	0.329508	0.0740825	0.559844	0.0870446			-4.9303	0.220819	0.0898084	0.660882	0.136862
-1.8888	0.117813	0.0392686	0.0249521	0.0170641		-8.3674	0.330096	0.0779291	0.552947	0.0836596			-4.8804	0.21658	0.092225	0.655897	0.133508
-1.8391	0.118403	0.0424526	0.0237161	0.0169627		-8.3175	0.328451	0.0815362	0.546547	0.0822845			-4.8306	0.212612	0.0934117	0.651243	0.13193
-1.7894	0.119205	0.046109	0.0225746	0.0168609		-8.2677	0.323933	0.084439	0.540108	0.0812823			-4.7807	0.209054	0.0936762	0.647496	0.132415
-1.7397	0.120101	0.0498432	0.0214585	0.0164799		-8.2178	0.316708	0.0869422	0.533553	0.0783584			-4.7309	0.205682	0.0934409	0.644768	0.134848
-1.6899	0.121435	0.0534809	0.020421	0.0157566		-8.168	0.307454	0.089725	0.527488	0.0723992			-4.681	0.202249	0.092925	0.642622	0.138842
-1.6402	0.122487	0.05741	0.0194906	0.0146725		-8.1181	0.297039	0.0930829	0.523079	0.064112			-4.6312	0.198757	0.0922748	0.640462	0.143915
-1.5905	0.123223	0.0615489	0.0186745	0.0132355		-8.0682	0.286348	0.0966948	0.521427	0.0554021			-4.5813	0.195214	0.0915733	0.638016	0.149444
-1.5408	0.124291	0.0662514	0.0181045	0.0117729		-8.0184	0.276126	0.10004	0.522948	0.0480632			-4.5315	0.191303	0.0907215	0.63555	0.154485
-1.4911	0.125718	0.0710295	0.0177199	0.0103174		-7.9685	0.266701	0.102765	0.527094	0.043555			-4.4816	0.18678	0.0894912	0.633724	0.158223
-1.4414	0.127448	0.0758904	0.0175648	0.0092717		-7.9187	0.257947	0.104726	0.532786	0.0437968			-4.4318	0.181831	0.0879865	0.633179	0.160478
-1.3917	0.129167	0.0808129	0.0176123	0.00893783		-7.8688	0.249604	0.105942	0.538961	0.0497026			-4.3819	0.177064	0.0867697	0.634082	0.161627
-1.342	0.131083	0.0851546	0.0178271	0.00918878		-7.819	0.241759	0.106568	0.544612	0.0593973			-4.3321	0.172869	0.0863474	0.635895	0.16238
-1.2923	0.132804	0.0892287	0.0180634	0.00971812		-7.7691	0.234928	0.106765	0.548913	0.0700718			-4.2822	0.168963	0.0864946	0.637383	0.163337
-1.2426	0.134313	0.0928687	0.0183095	0.0102647		-7.7192	0.22958	0.106668	0.551142	0.0797457			-4.2324	0.164575	0.0862761	0.637229	0.164589
-1.1929	0.135381	0.0959742	0.0186382	0.010825		-7.6694	0.225637	0.106286	0.550931	0.0871621			-4.1825	0.15904	0.0847532	0.634904	0.165979
-1.1432	0.135712	0.0984925	0.0191411	0.011603		-7.6195	0.222468	0.105472	0.548437	0.0916216			-4.1327	0.152312	0.0815554	0.630875	0.167212
-1.0935	0.135783	0.0998818	0.0199201	0.0127431		-7.5697	0.219272	0.103917	0.544161	0.0931047			-4.0828	0.145213	0.0769519	0.626059	0.168205
-1.0438	0.13531	0.100707	0.0207908	0.0142963		-7.5198	0.215473	0.101259	0.538619	0.0927916			-4.033	0.138939	0.0715839	0.621365	0.168971
-0.9941	0.134735	0.101227	0.0216637	0.0160291		-7.47	0.210939	0.0973591	0.532133	0.0925252			-3.9831	0.134458	0.0662447	0.617299	0.16945
-0.9444	0.134443	0.101809	0.0224992	0.0177103		-7.4201	0.20595	0.0926014	0.525041	0.0935888			-3.9332	0.132064	0.0613922	0.613808	0.169473
-0.8947	0.13453	0.102671	0.0233283	0.0192767		-7.3702	0.201072	0.0879616	0.517702	0.096161			-3.8834	0.131403	0.056902	0.610389	0.169048
-0.845	0.134759	0.103656	0.0241853	0.0207925		-7.3204	0.196952	0.0847025	0.510375	0.0994621			-3.8335	0.131583	0.0526292	0.606301	0.168359
-0.7953	0.134813	0.103025	0.025039	0.022309		-7.2705	0.194183	0.0836392	0.503179	0.102282			-3.7837	0.131618	0.0488009	0.601108	0.167422
-0.7456	0.134505	0.101495	0.0258607	0.0237253		-7.2207	0.193115	0.0845256	0.496149	0.103305			-3.7338	0.131042	0.0458588	0.594781	0.16611
-0.6959	0.134038	0.0988715	0.0265624	0.0249012		-7.1708	0.193711	0.0861771	0.489034	0.101698			-3.684	0.129995	0.0437869	0.587634	0.163981
-0.6462	0.133745	0.095267	0.0271055	0.0257682		-7.121	0.195471	0.0873869	0.481346	0.0972735			-3.6341	0.128687	0.0421159	0.580078	0.160738
-0.5964	0.133832	0.0909254	0.0275125	0.0263818		-7.0711	0.197544	0.0876734	0.472423	0.0903733			-3.5843	0.127397	0.0404687	0.572424	0.156548
-0.5467	0.134355	0.0861272	0.027843	0.0268251		-7.0212	0.198987	0.0872604	0.461718	0.0814698			-3.5344	0.126378	0.0387752	0.564996	0.152536
-0.497	0.135361	0.0812573	0.0281332	0.0271352		-6.9714	0.199095	0.0864677	0.449395	0.0711793			-3.4846	0.125833	0.0374096	0.558126	0.150389
-0.4473	0.13689	0.0767941	0.0283918	0.0273288		-6.9215	0.197501	0.0852739	0.436433	0.060566			-3.4347	0.12549	0.0368713	0.552027	0.15098
-0.3976	0.138769	0.0730794	0.0286103	0.0274335		-6.8717	0.194109	0.0834351	0.424169	0.0512544			-3.3849	0.12475	0.0373973	0.546718	0.153589
-0.3479	0.140557	0.0701171	0.0288225	0.027559		-6.8218	0.18903	0.0808726	0.413642	0.0452074			-3.335	0.123198	0.0387695	0.542186	0.156545
-0.2982	0.141783	0.0676418	0.0290888	0.0278521		-6.7719	0.182566	0.0777148	0.405043	0.0432751			-3.2852	0.120964	0.0404534	0.538569	0.158562
-0.2485	0.142953	0.0651178	0.0295759	0.0283251		-6.7221	0.175215	0.0740495	0.397896	0.044099			-3.2353	0.118784	0.0418028	0.535848	0.159485
-0.1988	0.143513	0.0630043	0.0301778	0.0290721		-6.6722	0.167567	0.0698625	0.391556	0.0456942			-3.1855	0.117389	0.0423777	0.533528	0.159781
-0.1491	0.143831	0.0614474	0.0309639	0.0300199		-6.6224	0.160196	0.0652003	0.385402	0.0466294			-3.1356	0.116859	0.042275	0.530727	0.159822
-0.0994	0.14428	0.0604399	0.0320545	0.0310561		-6.5725	0.15341	0.0604875	0.379314	0.0467411			-3.0858	0.116349	0.0419594	0.526818	0.159356
-0.0497	0.145061	0.0598425	0.0335367	0.032101		-6.5227	0.147254	0.0563596	0.373448	0.0465784			-3.0359	0.114769	0.0414059	0.521821	0.157846
0	0.146144	0.0595371	0.0353588	0.0331287		-6.4728	0.141697	0.0529717	0.368152	0.0467373			-2.9861	0.111662	0.0400787	0.516247	0.155028
0.0497	0.14736	0.0594861	0.0373141	0.0341542		-6.4229	0.13669	0.0497865	0.36376	0.0470554			-2.9362	0.107381	0.0375784	0.510675	0.151015
0.0994	0.149081	0.0591213	0.03918	0.0352017		-6.3731	0.132223	0.0460376	0.360286	0.0466432			-2.8864	0.102409	0.0340081	0.505579	0.145969
0.1491	0.15073	0.0591368	0.0408447	0.036256		-6.3232	0.128238	0.0415973	0.357534	0.0452918			-2.8365	0.0972257	0.0296927	0.501265	0.140325
0.1988	0.15187	0.0594138	0.0422965	0.037315		-6.2734	0.124672	0.0372397	0.355336	0.044118			-2.7866	0.0924815	0.0252798	0.497861	0.134677
0.2485	0.152451	0.0597448	0.0436044	0.0383552		-6.2235	0.121467	0.0339729	0.353515	0.0443921			-2.7368	0.0888111	0.0215009	0.495359	0.12967
0.2982	0.152762	0.0599109	0.0449146	0.039379		-6.1737	0.118638	0.0320113	0.352147	0.0460705			-2.6869	0.086418	0.0186685	0.493652	0.125922
0.3479	0.1527	0.0596637	0.0462915	0.0404383		-6.1238	0.116239	0.0302696	0.351096	0.047451			-2.6371	0.0851304	0.0163749	0.492563	0.123579
0.3976	0.152169	0.0588376	0.0478254	0.041574		-6.0739	0.114273	0.0273712	0.350308	0.0475335			-2.5872	0.0843571	0.0141328	0.491876	0.122306
0.4474	0.151012	0.0573677	0.0496364	0.0428247		-6.0241	0.112761	0.022888	0.349552	0.0467369			-2.5374	0.0835936	0.0119793	0.491096	0.12111
0.4971	0.14909	0.0552351	0.0518542	0.0442702		-5.9742	0.111804	0.0178949	0.348426	0.0461227			-2.4875	0.0825038	0.0101425	0.489541	0.118667
0.5468	0.14647	0.0525401	0.0545097	0.0459871		-5.9244	0.111802	0.0149237	0.346228	0.0465937			-2.4377	0.0813766	0.00861058	0.486648	0.114326
0.5965	0.143554	0.049543	0.0575202	0.0480079		-5.8745	0.11343	0.0159395	0.34243	0.0481732			-2.3878	0.08059	0.00741756	0.482305	0.108773
0.6462	0.14092	0.0466389	0.0607433	0.0503187		-5.8246	0.117016	0.0195945	0.337208	0.0500858			-2.338	0.0804205	0.00698353	0.476815	0.103544
0.6959	0.139001	0.0441123	0.0641117	0.0529148		-5.7748	0.122004	0.024188	0.331569	0.0512317			-2.2881	0.0807275	0.00704932	0.470742	0.0996035
0.7456	0.137196	0.0411723	0.0675144	0.05587		-5.7249	0.127159	0.0291431	0.326803	0.0509056			-2.2383	0.0810968	0.00741134	0.465082	0.096592
0.7953	0.13602	0.0386367	0.0710367	0.0588925		-5.6751	0.131341	0.0338364	0.323629	0.0489753			-2.1884	0.0809707	0.00916505	0.460762	0.0933929
0.845	0.135213	0.0365723	0.0745049	0.061763		-5.6252	0.134275	0.0372869	0.322127	0.0458771			-2.1386	0.0801078	0.0127055	0.458417	0.0895811
0.8947	0.134558	0.035197	0.0776259	0.0642726		-5.5754	0.13655	0.038894	0.321539	0.0423363			-2.0887	0.0789632	0.0169912	0.45772	0.0860917
0.9444	0.13391	0.0347503	0.0801588	0.0663029		-5.5255	0.139194	0.0389709	0.321235	0.0387653			-2.0389	0.0783155	0.0207763	0.457453	0.0842772
0.9941	0.133305	0.0353244	0.0821299	0.0679069		-5.4756	0.142826	0.0385368	0.320782	0.0352611			-1.989	0.0785221	0.0231757	0.456192	0.084575
1.0438	0.132933	0.0367607	0.0838268	0.0691905		-5.4258	0.147502	0.0385388	0.320095	0.0315062			-1.9392	0.079176	0.0240516	0.453081	0.0860966
1.0935	0.132413	0.0382083	0.0855885	0.0702495		-5.3759	0.152699	0.0397234	0.319239	0.0273341			-1.8893	0.080024	0.0237507	0.44813	0.087654
1.1432	0.132599	0.0391864	0.0878067	0.0711206		-5.3261	0.15794	0.0423831	0.318242	0.0236723			-1.8395	0.0811519	0.0229743	0.441759	0.0881189
1.1929	0.132941	0.0395111	0.0904755	0.0720941		-5.2762	0.162831	0.0464442	0.316812	0.0226172			-1.7896	0.0827757	0.0227482	0.434825	0.0870632
1.2426	0.133718	0.0384498	0.0936341	0.0733725		-5.2264	0.166945	0.0513244	0.31466	0.0250773			-1.7398	0.0845347	0.0239834	0.428351	0.0845767
1.2923	0.134573	0.0365497	0.0970997	0.0751571		-5.1765	0.169773	0.0559333	0.311269	0.0283807			-1.6899	0.0857435	0.0264404	0.423158	0.0813387
1.342	0.135604	0.034326	0.100667	0.0774582		-5.1266	0.171036	0.0589931	0.306499	0.0296675			-1.64	0.0858833	0.0290055	0.419398	0.0782638
1.3917	0.136848	0.0323075	0.104092	0.0801735		-5.0768	0.171188	0.0594182	0.300712	0.0285065			-1.5902	0.0850591	0.0306843	0.416661	0.076098
1.4414	0.138262	0.0307684	0.107082	0.0830333		-5.0269	0.171186	0.0567663	0.295187	0.0269518			-1.5403	0.0839426	0.031303	0.414586	0.0751394
1.4912	0.140149	0.0294007	0.109655	0.0855785		-4.9771	0.171768	0.0514993	0.291528	0.0273543			-1.4905	0.083139	0.0313514	0.413093	0.0750483
1.5409	0.142093	0.028976	0.111772	0.0876874		-4.9272	0.172885	0.04489	0.290957	0.030507			-1.4406	0.0825582	0.0313849	0.412151	0.0750994
1.5906	0.144016	0.0298075	0.113865	0.0892618		-4.8774	0.174	0.0386009	0.293422	0.0354143			-1.3908	0.0819175	0.0318657	0.411604	0.0747756
1.6403	0.145758	0.031827	0.116344	0.0903728		-4.8275	0.174724	0.034206	0.297737	0.0405753			-1.3409	0.0810122	0.0326101	0.411259	0.0738695
1.69	0.147416	0.0340996	0.119568	0.0910488		-4.7776	0.175472	0.0322291	0.302099	0.0448939			-1.2911	0.0799023	0.0328894	0.41079	0.0721785
1.7397	0.148633	0.0366084	0.123018	0.0916895		-4.7278	0.176797	0.0320591	0.305324	0.048			-1.2412	0.0785247	0.031923	0.409776	0.0694441
1.7894	0.149659	0.0391212	0.126338	0.0925963		-4.6779	0.178748	0.0327478	0.307077	0.0495678			-1.1914	0.0769232	0.0295299	0.408	0.0657554
1.8391	0.151084	0.0415175	0.129652	0.0938692		-4.6281	0.180679	0.0336902	0.307933	0.0494913			-1.1415	0.0754396	0.0263061	0.405629	0.0615621
1.8888	0.153022	0.0444486	0.132774	0.0956754		-4.5782	0.181922	0.0346487	0.308879	0.0481199			-1.0917	0.0744964	0.0237963	0.40324	0.0575356
1.9385	0.155491	0.0479883	0.135937	0.0978294		-4.5283	0.18215	0.035671	0.310613	0.0458884			-1.0418	0.0744063	0.0235061	0.401762	0.0542755
1.9882	0.158249	0.0517546	0.139304	0.100069		-4.4785	0.181238	0.0371872	0.31321	0.0433755			-0.992	0.0752339	0.0248207	0.401986	0.0523071
2.0379	0.160938	0.0551554	0.142951	0.102376		-4.4286	0.179082	0.0395752	0.315741	0.0409288			-0.9421	0.0768834	0.0258683	0.40414	0.0521762
2.0876	0.163316	0.057724	0.146867	0.104897		-4.3788	0.175863	0.0426848	0.317116	0.0390484			-0.8923	0.0789869	0.0257587	0.407509	0.0539756
2.1373	0.164976	0.0593379	0.150819	0.107715		-4.3289	0.172001	0.0460104	0.3168	0.0381636			-0.8424	0.0809007	0.0244051	0.41113	0.0568006
2.187	0.166265	0.0596219	0.154815	0.110725		-4.2791	0.168165	0.0486192	0.315352	0.0384659			-0.7926	0.0819699	0.0222323	0.414341	0.0594438
2.2367	0.167621	0.0587329	0.159109	0.113416		-4.2292	0.165071	0.0496672	0.313499	0.0397885			-0.7427	0.0822042	0.0197269	0.41708	0.061524
2.2864	0.168512	0.0566704	0.16363	0.115946		-4.1793	0.163128	0.048748	0.311709	0.041119			-0.6929	0.0823183	0.017382	0.419498	0.0633891
2.3361	0.168959	0.0539391	0.168596	0.118379		-4.1295	0.162269	0.0463731	0.310057	0.0416119			-0.643	0.083181	0.0157183	0.421561	0.0652612
2.3858	0.169121	0.050906	0.174158	0.120947		-4.0796	0.161687	0.0437024	0.308534	0.0411234			-0.5932	0.085251	0.0150962	0.422862	0.0671669
2.4355	0.169348	0.0474809	0.180467	0.124097		-4.0298	0.160515	0.0421224	0.306671	0.0404074			-0.5433	0.0882212	0.0153429	0.422958	0.0696465
2.4852	0.169629	0.0434939	0.187381	0.128124		-3.9799	0.158419	0.0424698	0.303244	0.0398191			-0.4935	0.091241	0.0155728	0.421905	0.0733649
2.5349	0.170391	0.0387967	0.194936	0.133041		-3.9301	0.155855	0.0445096	0.297196	0.0392231			-0.4436	0.0936829	0.0150473	0.420353	0.077618
2.5847	0.171728	0.033503	0.203166	0.137625		-3.8802	0.153035	0.0470405	0.288806	0.0386622			-0.3937	0.0956721	0.0138807	0.419215	0.0805772
2.6344	0.172983	0.0280977	0.211499	0.141139		-3.8303	0.149593	0.0488393	0.279807	0.0377675			-0.3439	0.0979148	0.0129196	0.419083	0.0808272
2.6841	0.173857	0.0231873	0.219573	0.142421		-3.7805	0.145054	0.049172	0.272362	0.0361367			-0.294	0.100829	0.0128849	0.420129	0.0785014
2.7338	0.174816	0.0195061	0.227763	0.141397		-3.7306	0.139804	0.047958	0.267467	0.0339316			-0.2442	0.104124	0.0140006	0.421867	0.0753087
2.7835	0.17616	0.0173559	0.236847	0.137935		-3.6808	0.135014	0.0458333	0.265154	0.0326184			-0.1943	0.107277	0.016183	0.423526	0.0735365
2.8332	0.177125	0.0178304	0.24599	0.133581		-3.6309	0.131596	0.0437622	0.264714	0.0346586			-0.1445	0.110092	0.01891	0.424447	0.0742805
2.8829	0.177615	0.0204059	0.255323	0.129333		-3.5811	0.129694	0.0424484	0.265139	0.041028			-0.0946	0.11283	0.0212152	0.424535	0.0768857
2.9326	0.177647	0.0241086	0.264656	0.125555		-3.5312	0.128806	0.0419928	0.265322	0.0499604			-0.0448	0.115582	0.0220365	0.424032	0.0797903
2.9823	0.177337	0.0282453	0.273918	0.122322		-3.4813	0.128535	0.042238	0.264616	0.05888			0.0051	0.118069	0.020875	0.423273	0.0818479
3.032	0.176695	0.0322697	0.283211	0.119443		-3.4315	0.128815	0.0429763	0.263323	0.0666914			0.0549	0.119978	0.0182161	0.422741	0.0827403
3.0817	0.175722	0.0356106	0.2928	0.116475		-3.3816	0.129663	0.0440672	0.262115	0.0735996			0.1048	0.121401	0.0152913	0.423169	0.0827578
3.1314	0.174565	0.0380832	0.302957	0.112962		-3.3318	0.130756	0.0454433	0.261094	0.0795806			0.1546	0.123081	0.0134827	0.425354	0.0825427
3.1811	0.173654	0.0399778	0.313812	0.108669		-3.2819	0.131655	0.0470579	0.259511	0.0840748			0.2045	0.125799	0.0137789	0.429105	0.0826086
3.2308	0.173256	0.0412565	0.324985	0.104066		-3.232	0.132163	0.0489349	0.256874	0.0864293			0.2543	0.129471	0.0161291	0.433002	0.0831273
3.2805	0.173561	0.0423002	0.336412	0.0991508		-3.1822	0.132489	0.0511769	0.2535	0.0869189			0.3042	0.132991	0.0189405	0.435325	0.0840855
3.3302	0.174283	0.0428676	0.34769	0.0942392		-3.1323	0.132952	0.0539193	0.25031	0.0861919			0.354	0.135314	0.0203748	0.435618	0.0855106
3.3799	0.17501	0.042577	0.358414	0.0894504		-3.0825	0.133794	0.0573861	0.247629	0.0843626			0.4039	0.136606	0.0202074	0.435012	0.0873002
3.4296	0.175739	0.0407388	0.36817	0.0847644		-3.0326	0.134953	0.0615015	0.245386	0.081069			0.4537	0.138029	0.0196763	0.435372	0.0890269
3.4793	0.175882	0.0379118	0.376763	0.080019		-2.9828	0.136101	0.0652748	0.243492	0.0766307			0.5036	0.140679	0.0197076	0.438035	0.0901675
3.529	0.175254	0.0345498	0.384364	0.0750409		-2.9329	0.136776	0.0674261	0.242231	0.0724106			0.5534	0.144552	0.0202899	0.443222	0.0905958
3.5787	0.173772	0.0308487	0.390996	0.0702945		-2.883	0.13693	0.0677675	0.241719	0.0697627			0.6033	0.148706	0.0210975	0.449891	0.0910366
3.6284	0.171869	0.0274147	0.397246	0.0655224		-2.8332	0.137054	0.0673799	0.241517	0.0690285			0.6531	0.151853	0.0222139	0.45624	0.092774
3.6782	0.169797	0.0243701	0.403176	0.0611427		-2.7833	0.13764	0.0676783	0.240942	0.0699859			0.703	0.153248	0.0237382	0.461138	0.0962816
3.7279	0.167761	0.021873	0.408733	0.0576439		-2.7335	0.138758	0.068975	0.239889	0.0722427			0.7529	0.153138	0.0253729	0.465167	0.100534
3.7776	0.165616	0.0203908	0.413455	0.0559498		-2.6836	0.140076	0.0703004	0.238643	0.0744948			0.8027	0.152573	0.0267564	0.469604	0.10395
3.8273	0.163683	0.0204633	0.41829	0.0550358		-2.6338	0.141246	0.0708211	0.237321	0.0743709			0.8526	0.152483	0.0275666	0.475045	0.105711
3.877	0.161666	0.0218584	0.423523	0.0544787		-2.5839	0.142066	0.0705908	0.235782	0.0707504			0.9024	0.152823	0.0276601	0.481019	0.10582
3.9267	0.159172	0.0238654	0.428947	0.0541064		-2.534	0.142691	0.0701974	0.233819	0.0649964			0.9523	0.153255	0.0273606	0.486766	0.104597
3.9764	0.156151	0.0260555	0.434028	0.0538435		-2.4842	0.143287	0.0697788	0.231275	0.0601147			1.0021	0.15374	0.0272535	0.491858	0.102917
4.0261	0.152959	0.0282627	0.438282	0.0536267		-2.4343	0.144008	0.0692032	0.227988	0.0580499			1.052	0.154411	0.0272579	0.496056	0.101842
4.0758	0.149935	0.0303152	0.441623	0.0535986		-2.3845	0.144821	0.0684443	0.224067	0.0585095			1.1018	0.155174	0.0269233	0.499289	0.102061
4.1255	0.147407	0.0318805	0.444118	0.0540676		-2.3346	0.145835	0.0676494	0.220473	0.0601194			1.1517	0.155634	0.0260003	0.501681	0.103674
4.1752	0.14557	0.032558	0.445713	0.0552112		-2.2848	0.146852	0.0670321	0.218637	0.0619499			1.2015	0.155351	0.0244861	0.503797	0.106728
4.2249	0.144043	0.0329498	0.44639	0.0567557		-2.2349	0.147487	0.0669981	0.219236	0.0635148			1.2514	0.15412	0.0228468	0.506271	0.110827
4.2746	0.142936	0.0328387	0.446441	0.0582496		-2.185	0.147628	0.0680409	0.221642	0.0646444			1.3012	0.152161	0.0219656	0.509718	0.114807
4.3243	0.142012	0.0329348	0.446491	0.0593348		-2.1352	0.147451	0.0701166	0.224208	0.0652585			1.3511	0.150091	0.0221826	0.514347	0.117493
4.374	0.14125	0.0336307	0.447264	0.0598463		-2.0853	0.14707	0.0721335	0.225527	0.0652121			1.4009	0.148334	0.0230271	0.519926	0.118725
4.4237	0.14049	0.035581	0.449217	0.0595322		-2.0355	0.146329	0.0729771	0.225297	0.0650473			1.4508	0.146935	0.0240319	0.525404	0.119357
4.4734	0.140392	0.0382045	0.452372	0.0583963		-1.9856	0.145316	0.0726739	0.2244	0.0660462			1.5006	0.1457	0.0255488	0.529516	0.120548
4.5231	0.141356	0.0417926	0.456291	0.0566096		-1.9357	0.144652	0.072093	0.223367	0.0690338			1.5505	0.144409	0.0283156	0.531618	0.122274
4.5728	0.143341	0.0469699	0.460442	0.0544219		-1.8859	0.145041	0.0716785	0.222139	0.0729343			1.6003	0.142754	0.032411	0.532473	0.123371
4.6225	0.146645	0.0530114	0.464522	0.0520619		-1.836	0.146553	0.0713869	0.220637	0.0759918			1.6502	0.140874	0.0371637	0.533715	0.12282
4.6722	0.15121	0.0590796	0.468466	0.0499723		-1.7862	0.148591	0.0715323	0.219263	0.0771752			1.7	0.139539	0.0417971	0.536292	0.120865
4.722	0.156524	0.0642393	0.47227	0.0487991		-1.7363	0.150606	0.0732281	0.217968	0.0772532			1.7499	0.139769	0.0460433	0.5396	0.118308
4.7717	0.16177	0.0680664	0.47577	0.0485995		-1.6865	0.152405	0.077066	0.215939	0.077528			1.7997	0.141728	0.0498505	0.54259	0.115625
4.8214	0.166167	0.0706433	0.478664	0.0488067		-1.6366	0.153767	0.0820691	0.212431	0.0781437			1.8496	0.144683	0.0532988	0.545021	0.11315
4.8711	0.169538	0.0723484	0.480928	0.0489711		-1.5867	0.154537	0.0866642	0.207464	0.0782612			1.8995	0.147786	0.0558508	0.54739	0.111383
4.9208	0.171941	0.0733468	0.482804	0.0488858		-1.5369	0.154637	0.0899989	0.201796	0.0778824			1.9493	0.150312	0.0565177	0.550088	0.110707
4.9705	0.173672	0.0738	0.484711	0.0485716		-1.487	0.153978	0.092274	0.196497	0.0784596			1.9992	0.151686	0.0550328	0.553298	0.110787
5.0202	0.175104	0.0737974	0.487107	0.0481687		-1.4372	0.152452	0.0939187	0.192366	0.0808803			2.049	0.151864	0.0529615	0.557247	0.110891
5.0699	0.1767	0.0733879	0.490116	0.0477568		-1.3873	0.150783	0.0949736	0.189656	0.0844712			2.0989	0.15153	0.052314	0.562116	0.110338
5.1196	0.178625	0.0725505	0.493833	0.0472553		-1.3375	0.15007	0.094903	0.188055	0.0880142			2.1487	0.151623	0.0535497	0.567913	0.108953
5.1693	0.180669	0.0711789	0.498278	0.0466323		-1.2876	0.150687	0.0934107	0.186995	0.0907932			2.1986	0.152576	0.0557031	0.574193	0.106994
5.219	0.182354	0.0692799	0.503188	0.0459943		-1.2377	0.152023	0.0909189	0.186143	0.0927431			2.2484	0.154167	0.057698	0.580393	0.105287
5.2687	0.183493	0.0669867	0.508059	0.045663		-1.1879	0.153522	0.0884023	0.185703	0.0941253			2.2983	0.156098	0.0587842	0.586029	0.104657
5.3184	0.18459	0.0645392	0.512535	0.0460902		-1.138	0.15526	0.0864603	0.186286	0.0952601			2.3481	0.158131	0.0586816	0.591143	0.10516
5.3681	0.186511	0.0618422	0.516601	0.0476691		-1.0882	0.157716	0.0848643	0.188251	0.0962112			2.398	0.159856	0.0578099	0.596342	0.105916
5.4178	0.18985	0.0583315	0.520462	0.050323		-1.0383	0.161203	0.0830533	0.190979	0.0968257			2.4478	0.160505	0.0566618	0.602524	0.105976
5.4675	0.194453	0.0532097	0.524218	0.0534713		-0.9884	0.16542	0.081131	0.193381	0.097578			2.4977	0.159841	0.0554715	0.610012	0.104912
5.5172	0.2	0.0467563	0.527993	0.0563617		-0.9386	0.169317	0.0794377	0.195181	0.0990889			2.5475	0.158676	0.0544095	0.618169	0.103229
5.5669	0.206052	0.0413171	0.532051	0.0585484		-0.8887	0.171963	0.077866	0.196919	0.101078			2.5974	0.158288	0.0538744	0.625732	0.101883
5.6166	0.211963	0.0410867	0.536579	0.0601601		-0.8389	0.173517	0.0759794	0.198673	0.102005			2.6472	0.159162	0.0539586	0.631784	0.101357
5.6663	0.217099	0.0477641	0.54143	0.061718		-0.789	0.174853	0.0732666	0.19965	0.100827			2.6971	0.160878	0.0546855	0.63644	0.101299
5.716	0.221387	0.0581787	0.546369	0.0637355		-0.7392	0.176275	0.0690273	0.199509	0.0987585			2.7469	0.162842	0.056102	0.640589	0.101076
5.7658	0.225128	0.0687127	0.551132	0.0663945		-0.6893	0.177333	0.063064	0.198863	0.0981366			2.7968	0.164979	0.0579305	0.644931	0.100346
5.8155	0.228902	0.0783605	0.555474	0.0696206		-0.6394	0.177865	0.0562202	0.19849	0.099886			2.8466	0.167524	0.0593163	0.649519	0.0991084
5.8652	0.233139	0.0877314	0.559264	0.0731578		-0.5896	0.178203	0.049842	0.198744	0.102409			2.8965	0.170545	0.0598722	0.654161	0.0973023
5.9149	0.238221	0.0973661	0.562759	0.076601		-0.5397	0.17894	0.0450244	0.199777	0.103492			2.9463	0.173795	0.0600696	0.658892	0.0949702
5.9646	0.24404	0.1071	0.566017	0.0793575		-0.4899	0.180955	0.0422532	0.20154	0.102005			2.9962	0.177021	0.060851	0.663856	0.09223
6.0143	0.250323	0.116451	0.568596	0.0812026		-0.44	0.184841	0.0412261	0.203693	0.0987342			3.0461	0.180056	0.0623725	0.669029	0.0888294
6.064	0.256528	0.125418	0.570197	0.0826422		-0.3902	0.189812	0.0414065	0.205631	0.0954079			3.0959	0.18289	0.0641149	0.674172	0.0841798
6.1137	0.261968	0.13389	0.571183	0.084574		-0.3403	0.194197	0.0425673	0.206618	0.0931103			3.1458	0.185468	0.06589	0.67862	0.0779482
6.1634	0.266273	0.141286	0.572619	0.0873893		-0.2904	0.197004	0.0447396	0.206308	0.0921397			3.1956	0.187677	0.067923	0.681676	0.0705131
6.2131	0.269814	0.146722	0.575434	0.0910355		-0.2406	0.198539	0.0473456	0.204953	0.0921193			3.2455	0.189843	0.0705078	0.683413	0.0625922
6.2628	0.273308	0.150226	0.579638	0.0951477		-0.1907	0.199355	0.0492072	0.203223	0.0922705			3.2953	0.192388	0.0736481	0.684875	0.0550016
6.3125	0.276601	0.152701	0.584737	0.0991205		-0.1409	0.199738	0.0496838	0.201581	0.0922297			3.3452	0.195364	0.0774174	0.68701	0.0480972
6.3622	0.278571	0.154717	0.590153	0.101991		-0.091	0.199807	0.0495989	0.20004	0.0922451			3.395	0.198401	0.0817386	0.690109	0.0422422
6.4119	0.278002	0.155534	0.595615	0.102777		-0.0412	0.199403	0.0503917	0.198808	0.0931404			3.4449	0.201506	0.0865174	0.6938	0.0373182
6.4616	0.274698	0.15377	0.601163	0.101407		0.0087	0.198437	0.0524567	0.198646	0.095105			3.4947	0.204901	0.0917946	0.697611	0.0329039
6.5113	0.269348	0.149157	0.606785	0.0989451		0.0586	0.197214	0.0546964	0.200024	0.0981375			3.5446	0.208488	0.0975568	0.701204	0.0284147
6.561	0.263208	0.142982	0.611901	0.0964564		0.1084	0.196271	0.055726	0.20217	0.10202			3.5944	0.211797	0.103345	0.704477	0.0233718
6.6107	0.257468	0.1368	0.615952	0.0940843		0.1583	0.195633	0.0548566	0.203716	0.106273			3.6443	0.214657	0.108624	0.707484	0.0181007
6.6604	0.252825	0.130703	0.619132	0.0915273		0.2081	0.194922	0.0520031	0.203926	0.10984			3.6941	0.217221	0.113247	0.710492	0.0140636
6.7101	0.249413	0.123734	0.622159	0.0888691		0.258	0.193884	0.0476842	0.202968	0.111325			3.744	0.219485	0.117493	0.713986	0.0143397
6.7598	0.247232	0.115256	0.625765	0.0862821		0.3079	0.192597	0.0433116	0.201581	0.110137			3.7938	0.221201	0.121588	0.718557	0.0197179
6.8095	0.246172	0.105763	0.630404	0.083574		0.3577	0.191416	0.0402521	0.20094	0.106783			3.8437	0.22213	0.125494	0.724171	0.0271476
6.8593	0.245881	0.0962239	0.635724	0.0802212		0.4076	0.190507	0.0387936	0.202097	0.103121			3.8935	0.222353	0.129219	0.729775	0.0345401
6.909	0.245788	0.0874366	0.640839	0.076256		0.4574	0.189466	0.0381414	0.205068	0.101085			3.9434	0.22235	0.13299	0.733772	0.0420695
6.9587	0.245472	0.0793425	0.645298	0.0727273		0.5073	0.187378	0.0375785	0.208818	0.101623			3.9932	0.222734	0.136905	0.735233	0.0507683
7.0084	0.244626	0.0712031	0.64957	0.0707061		0.5571	0.183733	0.0368544	0.212414	0.103947			4.0431	0.223956	0.141175	0.734485	0.0603732
7.0581	0.24327	0.0623943	0.654335	0.0704795		0.607	0.179283	0.0355197	0.215712	0.106469			4.0929	0.225673	0.145862	0.732639	0.0695416
7.1078	0.241831	0.0531374	0.659482	0.0712369		0.6569	0.175119	0.0337612	0.219325	0.108655			4.1428	0.227332	0.150478	0.731073	0.0778628
7.1575	0.240827	0.0448791	0.664311	0.0718969		0.7067	0.172056	0.0331464	0.223549	0.111233			4.1926	0.22895	0.153811	0.730913	0.0854226
7.2072	0.240383	0.0394709	0.668364	0.0716093		0.7566	0.170477	0.0351681	0.228056	0.115273			4.2425	0.231209	0.155254	0.732771	0.0921256
7.2569	0.240139	0.03764	0.671866	0.0701014		0.8064	0.170438	0.0389336	0.232093	0.120792			4.2924	0.234455	0.155737	0.735806	0.0973339
7.3066	0.240294	0.038217	0.674905	0.0676106		0.8563	0.171531	0.0424624	0.23512	0.126004			4.3422	0.238674	0.156894	0.738774	0.101054
7.3563	0.241697	0.0394159	0.677272	0.0649129		0.9061	0.17294	0.0448514	0.237419	0.128938			4.3921	0.243602	0.159422	0.740801	0.104032
7.406	0.245033	0.0402266	0.678537	0.0632641		0.956	0.17435	0.0464353	0.23972	0.128883			4.4419	0.248706	0.16257	0.741767	0.107072
7.4557	0.250027	0.0404444	0.678281	0.0636854		1.0059	0.175743	0.047582	0.242355	0.127131			4.4918	0.253377	0.165436	0.742264	0.110564
7.5054	0.255743	0.0404597	0.676552	0.0658843		1.0557	0.177065	0.0482784	0.245321	0.125358			4.5416	0.257197	0.167169	0.742337	0.113669
7.5551	0.261289	0.0410013	0.674397	0.0681956		1.1056	0.178098	0.0487001	0.249027	0.124561			4.5915	0.260472	0.167872	0.742235	0.11541
7.6048	0.266016	0.0424847	0.673066	0.0687064		1.1554	0.178677	0.0491465	0.254224	0.12504			4.6413	0.263575	0.167892	0.74228	0.115601
7.6545	0.269588	0.0440896	0.672944	0.0664672		1.2053	0.178646	0.0499438	0.26118	0.126809			4.6912	0.266805	0.167586	0.74319	0.114823
7.7042	0.271889	0.0448166	0.673436	0.0620109		1.2551	0.178222	0.0513711	0.2693	0.129511			4.741	0.270367	0.1667	0.744728	0.113242
7.7539	0.272713	0.0450091	0.674044	0.0573552		1.305	0.178061	0.0530691	0.277464	0.131784			4.7909	0.274001	0.165003	0.745998	0.110093
7.8036	0.271818	0.0457943	0.674979	0.0545472		1.3549	0.178944	0.0542021	0.284375	0.132026			4.8407	0.27727	0.163006	0.746451	0.105458
7.8533	0.269589	0.0477338	0.677065	0.0543898		1.4047	0.181126	0.0541226	0.289119	0.129463			4.8906	0.280085	0.161312	0.747023	0.100378
7.9031	0.267048	0.0503247	0.680917	0.0558601		1.4546	0.184231	0.0530084	0.291759	0.124431			4.9404	0.282993	0.160158	0.749226	0.0964393
7.9528	0.265156	0.0528562	0.686416	0.0566883		1.5044	0.187794	0.0514369	0.293518	0.118229			4.9903	0.286823	0.159323	0.753408	0.0945069
8.0025	0.264513	0.0551947	0.692838	0.0553503		1.5543	0.191422	0.0496595	0.295728	0.112816			5.0401	0.291889	0.158341	0.758306	0.0939716
8.0522	0.265551	0.0577097	0.699306	0.0520233		1.6042	0.194764	0.047554	0.299206	0.109526			5.09	0.29806	0.157268	0.762269	0.0934113
8.1019	0.268376	0.0607299	0.705192	0.0480021		1.654	0.197583	0.04488	0.303806	0.1083			5.1398	0.304614	0.156579	0.764539	0.0913056
8.1516	0.272495	0.0641044	0.709989	0.0445648		1.7039	0.199975	0.0422851	0.309111	0.107655			5.1897	0.31101	0.157354	0.765372	0.0870813
8.2013	0.277204	0.0675138	0.71351	0.0425099		1.7537	0.201957	0.0408515	0.314448	0.10592			5.2395	0.316621	0.159946	0.76523	0.0807198
8.251	0.282026	0.0710079	0.716102	0.0418526		1.8036	0.203336	0.0412561	0.319324	0.102506			5.2894	0.321539	0.163976	0.764772	0.0731675
8.3007	0.286436	0.0748622	0.718704	0.0418661		1.8534	0.203657	0.042823	0.323525	0.0982625			5.3392	0.326164	0.168586	0.764389	0.0653978
8.3504	0.289806	0.0790317	0.722305	0.041799		1.9033	0.202829	0.0445614	0.327154	0.0940596			5.3891	0.330751	0.172783	0.763846	0.058084
8.4001	0.291898	0.0832141	0.727544	0.0415417		1.9532	0.201252	0.0463393	0.330347	0.0900469			5.439	0.335612	0.176266	0.762558	0.0513488
8.4498	0.293095	0.0871348	0.734681	0.0414047		2.003	0.199724	0.048441	0.333107	0.0861814			5.4888	0.340965	0.179313	0.759975	0.0448408
8.4995	0.29382	0.0906138	0.743333	0.0420912		2.0529	0.198961	0.0511275	0.334898	0.0827211			5.5387	0.347146	0.182916	0.756648	0.0393538
8.5492	0.294245	0.0936679	0.752335	0.0440357		2.1027	0.199105	0.0545352	0.335023	0.0801193			5.5885	0.35433	0.187739	0.753306	0.0361656
8.5989	0.29451	0.0966854	0.760325	0.0464996		2.1526	0.199783	0.0585988	0.333196	0.0782002			5.6384	0.362544	0.193922	0.750197	0.0361671
8.6486	0.294987	0.100137	0.766667	0.0481925		2.2024	0.200595	0.063041	0.329911	0.0760947			5.6882	0.371825	0.201357	0.746464	0.0388211
8.6983	0.296255	0.103815	0.771747	0.0488665		2.2523	0.201226	0.0675944	0.325973	0.0731814			5.7381	0.382047	0.209984	0.741564	0.0426786
8.748	0.298988	0.106768	0.776183	0.0493893		2.3022	0.201645	0.0719809	0.322327	0.0696388			5.7879	0.393067	0.219463	0.735675	0.0468437
8.7977	0.303511	0.108191	0.780193	0.0505156		2.352	0.201784	0.075653	0.319961	0.0657529			5.8378	0.404461	0.22902	0.729553	0.0506168
8.8474	0.309248	0.108239	0.783619	0.0523114		2.4019	0.201714	0.0780862	0.319624	0.0615904			5.8876	0.415323	0.238205	0.723586	0.0535961
8.8971	0.314992	0.10792	0.786284	0.0544236		2.4517	0.201724	0.0790312	0.321423	0.0579757			5.9375	0.424637	0.247028	0.717949	0.054953
8.9469	0.319749	0.108153	0.788189	0.0562224		2.5016	0.202103	0.0788409	0.32444	0.0575649			5.9873	0.431813	0.255406	0.712932	0.0544593
8.9966	0.323071	0.108774	0.789396	0.0565986		2.5515	0.202967	0.0778267	0.327318	0.0621903			6.0372	0.436724	0.262597	0.708976	0.0528847
9.0463	0.324873	0.1088	0.789939	0.0546956		2.6013	0.203876	0.0761563	0.328835	0.069534			6.087	0.439621	0.267672	0.7061	0.0519466
9.096	0.325411	0.107661	0.789959	0.0508123		2.6512	0.20453	0.0739935	0.328745	0.075735			6.1369	0.4411	0.269808	0.703732	0.0530161
9.1457	0.325408	0.105509	0.789932	0.0463209		2.701	0.205039	0.0718025	0.327684	0.0795969			6.1867	0.441868	0.268863	0.701055	0.0560528
9.1954	0.32578	0.10246	0.790564	0.0427714		2.7509	0.205679	0.0701817	0.327129	0.0819018			6.2366	0.442722	0.26575	0.697427	0.0600445
9.2451	0.327213	0.0983809	0.792153	0.0411641		2.8007	0.206523	0.0697682	0.328605	0.0836636			6.2864	0.443808	0.261833	0.692721	0.0636295
9.2948	0.329993	0.0934272	0.794105	0.0416843		2.8506	0.207651	0.070965	0.332709	0.085383			6.3363	0.444928	0.25808	0.686974	0.0665632
9.3445	0.334066	0.0884631	0.795333	0.0433995		2.9005	0.208992	0.0737022	0.338554	0.086659			6.3861	0.446138	0.254943	0.680475	0.0689013
9.3942	0.339203	0.0848003	0.795232	0.0443205		2.9503	0.210167	0.0771085	0.344373	0.0865743			6.436	0.447787	0.252702	0.673612	0.0709498
9.4439	0.345208	0.08342	0.794132	0.042539		3.0002	0.210546	0.0801935	0.34852	0.084111			6.4858	0.450206	0.251513	0.666888	0.072955
9.4936	0.351841	0.0844016	0.793013	0.0377979		3.05	0.209825	0.0824908	0.350956	0.0793507			6.5357	0.4532	0.251114	0.660712	0.0746878
9.5433	0.3586	0.0868196	0.792825	0.0318634		3.0999	0.208155	0.0841742	0.353011	0.0734371			6.5856	0.456032	0.25089	0.655213	0.0755374
9.593	0.364921	0.0894741	0.794055	0.0270916		3.1497	0.206198	0.0856464	0.356008	0.0680757			6.6354	0.457788	0.250094	0.65078	0.0751654
9.6427	0.370505	0.0920166	0.796688	0.0247292		3.1996	0.204916	0.0870969	0.360369	0.0639802			6.6853	0.457915	0.248056	0.648147	0.0743291
9.6924	0.375166	0.0947553	0.80014	0.0241622		3.2495	0.205246	0.0880864	0.365574	0.0608292			6.7351	0.456498	0.244211	0.647914	0.0744329
9.7421	0.378654	0.097685	0.803532	0.0240224		3.2993	0.207525	0.0877781	0.370508	0.0582821			6.785	0.453796	0.238759	0.649538	0.0758563
9.7918	0.380961	0.100404	0.806265	0.0234082		3.3492	0.211259	0.0854213	0.374098	0.056899			6.8348	0.449969	0.23234	0.65142	0.0781636
9.8415	0.382654	0.102707	0.808499	0.0219858		3.399	0.215466	0.0810053	0.375499	0.0569835			6.8847	0.445495	0.225122	0.65181	0.08035
9.8912	0.384547	0.104311	0.810948	0.0196807		3.4489	0.219543	0.0754061	0.374854	0.05807			6.9345	0.441002	0.216854	0.650034	0.0822571
9.9409	0.387234	0.1045	0.814115	0.0166173		3.4987	0.223654	0.0697408	0.373558	0.0595752			6.9844	0.436882	0.207922	0.646628	0.0842918
9.9906	0.391114	0.10293	0.818016	0.0139227		3.5486	0.228393	0.0647501	0.373711	0.0609634			7.0342	0.433339	0.199544	0.6428	0.0870391
10.0404	0.396507	0.100288	0.822724	0.0145046		3.5985	0.234347	0.0605761	0.376945	0.0615555			7.0841	0.430531	0.192592	0.639406	0.090524
10.0901	0.40327	0.0975445	0.828723	0.0199164		3.6483	0.241226	0.0562936	0.383127	0.0615658			7.1339	0.429165	0.18738	0.636694	0.0941037
10.1398	0.410516	0.095008	0.83617	0.0275588		3.6982	0.247954	0.0512481	0.39062	0.0625186			7.1838	0.429647	0.183635	0.634456	0.0968737
10.1895	0.417143	0.0927051	0.844173	0.0346249		3.748	0.253409	0.0458987	0.397295	0.0651714			7.2336	0.431774	0.181319	0.632801	0.0987439
10.2392	0.422565	0.0912595	0.851219	0.039804		3.7979	0.257193	0.041366	0.401717	0.0686978			7.2835	0.434844	0.180562	0.632187	0.100543
10.2889	0.426675	0.0914978	0.856264	0.0433499		3.8477	0.259464	0.0384848	0.404148	0.0705429			7.3333	0.437788	0.180973	0.633233	0.103019
10.3386	0.429289	0.0933306	0.859177	0.0462126		3.8976	0.2609	0.037466	0.406095	0.0690835			7.3832	0.439758	0.181515	0.635852	0.106517
10.3883	0.430066	0.0952433	0.860551	0.0485858		3.9475	0.262104	0.0382754	0.40936	0.0643726			7.433	0.440114	0.180458	0.639556	0.110385
10.438	0.428907	0.0948946	0.861119	0.0500404		3.9973	0.26363	0.0409007	0.41486	0.0586214			7.4829	0.438917	0.176419	0.643608	0.113916
10.4877	0.426399	0.0907842	0.861357	0.0508012		4.0472	0.265563	0.0455527	0.422165	0.0543047			7.5327	0.436685	0.169367	0.647696	0.116564
10.5374	0.423744	0.0835038	0.861413	0.051454		4.097	0.26822	0.0520601	0.429982	0.0531387			7.5826	0.434205	0.160812	0.651737	0.118047
10.5871	0.422058	0.0749698	0.861523	0.0519531		4.1469	0.271851	0.0594807	0.437109	0.0549961			7.6324	0.432199	0.152657	0.655362	0.118195
10.6368	0.4216	0.0668899	0.862145	0.0520026		4.1968	0.276715	0.0662157	0.442791	0.0587912			7.6823	0.430948	0.146165	0.657606	0.116884
10.6865	0.421945	0.0606793	0.863807	0.0520315		4.2466	0.282371	0.0712803	0.446866	0.0631952			7.7322	0.429762	0.141728	0.657727	0.114082
10.7362	0.422709	0.05812	0.866492	0.0528639		4.2965	0.28791	0.0744574	0.449582	0.0669863			7.782	0.428028	0.139482	0.656057	0.110413
10.7859	0.423675	0.0603897	0.86939	0.05482		4.3463	0.292471	0.0758541	0.451375	0.068999			7.8319	0.425863	0.139128	0.654069	0.106739
10.8356	0.424464	0.0664826	0.871464	0.0574145		4.3962	0.295745	0.0756992	0.452767	0.0692471			7.8817	0.423743	0.139638	0.65314	0.104009
10.8853	0.424855	0.0740257	0.872368	0.0598607		4.446	0.297651	0.0743363	0.453968	0.0688095			7.9316	0.422521	0.139764	0.653495	0.102124
10.935	0.425271	0.0811804	0.872636	0.0612136		4.4959	0.29814	0.0721634	0.454518	0.0697803			7.9814	0.422893	0.138645	0.654501	0.100517
10.9847	0.426161	0.0873359	0.872915	0.0607696		4.5458	0.297243	0.0691134	0.453871	0.0732967			8.0313	0.42549	0.136245	0.655294	0.0986791
11.0344	0.427007	0.0927516	0.873228	0.0587773		4.5956	0.295149	0.0650293	0.451999	0.0789878			8.0811	0.430093	0.133364	0.655744	0.0966967
11.0841	0.426678	0.0976708	0.873084	0.0564828		4.6455	0.292523	0.0599241	0.44973	0.0857095			8.131	0.43482	0.130574	0.65581	0.095049
11.1339	0.424738	0.101709	0.872426	0.0553801		4.6953	0.290071	0.0545838	0.448208	0.0927847			8.1808	0.437823	0.128199	0.655456	0.0940076
11.1836	0.421799	0.104003	0.871882	0.0562088		4.7452	0.288426	0.0497541	0.448205	0.099741			8.2307	0.438492	0.125835	0.654417	0.0936671
11.2333	0.418819	0.103929	0.871977	0.0586302		4.795	0.28793	0.045767	0.449509	0.105915			8.2805	0.438106	0.123062	0.652328	0.0939266
11.283	0.416525	0.10161	0.87237	0.0616633		4.8449	0.289043	0.0425307	0.451086	0.10986			8.3304	0.438592	0.120419	0.649081	0.0945173
11.3327	0.415352	0.0978247	0.872214	0.0639451		4.8948	0.292195	0.0402427	0.451484	0.110272			8.3802	0.440969	0.118553	0.644878	0.0954005
11.3824	0.415335	0.0935808	0.870955	0.0640634		4.9446	0.297902	0.0398731	0.449589	0.106517			8.4301	0.445133	0.118081	0.639946	0.0965316
11.4321	0.416032	0.0896879	0.868538	0.0612707		4.9945	0.30649	0.0434334	0.445242	0.0994075			8.4799	0.450394	0.119099	0.634427	0.098207
11.4818	0.416665	0.086786	0.864898	0.0557696		5.0443	0.317738	0.0527181	0.439526	0.0904232			8.5298	0.456135	0.121298	0.628269	0.100792
11.5315	0.41648	0.0853643	0.859807	0.0482403		5.0942	0.330455	0.0672458	0.434149	0.0816255			8.5796	0.462092	0.123982	0.621242	0.104386
11.5812	0.415077	0.0852432	0.853072	0.0395249		5.1441	0.342841	0.0842269	0.430712	0.0745887			8.6295	0.468336	0.126895	0.613403	0.108427
11.6309	0.412593	0.0854142	0.845135	0.0310434		5.1939	0.353091	0.100584	0.430095	0.0698135			8.6793	0.474917	0.129736	0.605188	0.111996
11.6806	0.409474	0.0846363	0.837104	0.024662		5.2438	0.360422	0.113885	0.432527	0.0665455			8.7292	0.481885	0.132267	0.597008	0.114485
11.7303	0.406237	0.0819453	0.830203	0.0214128		5.2936	0.365045	0.123373	0.437656	0.0630927			8.779	0.489317	0.133714	0.58913	0.11568
11.78	0.403539	0.0768997	0.825057	0.020798		5.3435	0.367539	0.128753	0.444909	0.0578607			8.8289	0.497051	0.133513	0.581304	0.115868
11.8297	0.402046	0.0699557	0.821398	0.0213776		5.3933	0.368464	0.130921	0.453427	0.0503588			8.8787	0.505296	0.132154	0.573529	0.115653
11.8794	0.401783	0.0625666	0.818466	0.022088		5.4432	0.368183	0.130913	0.462625	0.0413721			8.9286	0.513539	0.131199	0.565934	0.115777
11.9291	0.401777	0.0564779	0.815645	0.0230832		5.4931	0.367138	0.129938	0.472155	0.0338855			8.9785	0.520689	0.131897	0.558561	0.116539
11.9788	0.400747	0.0527293	0.81276	0.0250036		5.5429	0.365513	0.128276	0.481781	0.0314215			9.0283	0.525407	0.134727	0.551303	0.117716
12.0285	0.398112	0.051153	0.809837	0.0282183		5.5928	0.363627	0.125988	0.490619	0.0345503			9.0782	0.527324	0.139035	0.543966	0.118923
12.0782	0.394206	0.0507401	0.806505	0.0322983		5.6426	0.361872	0.123232	0.497555	0.0400868			9.128	0.528016	0.143856	0.536874	0.120424
12.1279	0.389648	0.0504813	0.801953	0.0354443		5.6925	0.360815	0.12097	0.501902	0.0462229			9.1779	0.529524	0.148373	0.530904	0.122686
12.1777	0.384761	0.050053	0.795685	0.035615		5.7423	0.36082	0.119613	0.504284	0.0523936			9.2277	0.532698	0.152312	0.526425	0.125678
12.2274	0.379531	0.0498139	0.788386	0.0328917		5.7922	0.362033	0.118793	0.506033	0.058334			9.2776	0.536407	0.155647	0.523263	0.128528
12.2771	0.373881	0.0502842	0.7817	0.0299536		5.8421	0.364162	0.117319	0.508314	0.0636739			9.3274	0.538751	0.158197	0.520478	0.130464
12.3268	0.367967	0.0517698	0.776903	0.029519		5.8919	0.366818	0.114266	0.511496	0.0687508			9.3773	0.538606	0.160169	0.517338	0.130961
12.3765	0.362262	0.0543577	0.773901	0.0318464		5.9418	0.369343	0.109255	0.51588	0.074225			9.4271	0.536229	0.162589	0.513767	0.130197
12.4262	0.357338	0.0578407	0.771915	0.0354279		5.9916	0.370951	0.102851	0.521667	0.080405			9.477	0.532904	0.166637	0.510091	0.128574
12.4759	0.353526	0.0616319	0.770848	0.038453		6.0415	0.371173	0.0965579	0.528942	0.0863369			9.5268	0.529992	0.172458	0.506643	0.126575
12.5256	0.350893	0.065124	0.771395	0.0393754		6.0913	0.370284	0.0923268	0.537009	0.0914267			9.5767	0.52771	0.178242	0.503653	0.124938
12.5753	0.349396	0.0682935	0.773756	0.0374079		6.1412	0.369407	0.0914099	0.544591	0.0954107			9.6265	0.525328	0.181531	0.500993	0.12417
12.625	0.348797	0.0716586	0.776676	0.0329251		6.1911	0.369746	0.0939531	0.55046	0.0987133			9.6764	0.521798	0.181243	0.498471	0.124368
12.6747	0.348636	0.0755348	0.778277	0.0273033		6.2409	0.37209	0.0995088	0.554134	0.101178			9.7262	0.517138	0.177976	0.495812	0.125055
12.7244	0.348622	0.0796962	0.777736	0.0221908		6.2908	0.37634	0.107524	0.555956	0.102022			9.7761	0.51228	0.173542	0.492684	0.125766
12.7741	0.348807	0.0839574	0.775839	0.0189144		6.3406	0.381929	0.116955	0.556662	0.100401			9.8259	0.508713	0.169805	0.48897	0.126238
12.8238	0.349112	0.0884808	0.773972	0.0177446		6.3905	0.388342	0.126271	0.55738	0.0963405			9.8758	0.50692	0.167913	0.484605	0.12631
12.8735	0.349038	0.0932244	0.772834	0.0177114		6.4404	0.395667	0.134411	0.558753	0.0905197			9.9256	0.50644	0.168172	0.47975	0.125936
12.9232	0.348246	0.0977259	0.772307	0.0178327		6.4902	0.404018	0.140984	0.560928	0.083906			9.9755	0.506662	0.169904	0.474678	0.125087
12.9729	0.347088	0.101615	0.772108	0.0180784		6.5401	0.413302	0.146181	0.563058	0.0774403			10.0254	0.506984	0.171849	0.469607	0.123675
13.0226	0.34623	0.104646	0.772127	0.0189934		6.5899	0.422869	0.150518	0.564482	0.0720857			10.0752	0.507235	0.173046	0.464699	0.121819
13.0723	0.346057	0.106448	0.772491	0.0209677		6.6398	0.432401	0.154689	0.564707	0.0690754			10.1251	0.50689	0.173534	0.460168	0.119738
13.122	0.346578	0.106977	0.773249	0.0238395		6.6896	0.441931	0.159496	0.56379	0.0682815			10.1749	0.505356	0.173639	0.455944	0.117666
13.1717	0.347614	0.107127	0.774248	0.0275708		6.7395	0.45195	0.16553	0.561053	0.0686302			10.2248	0.502628	0.17374	0.452205	0.115891
13.2214	0.348832	0.108069	0.775135	0.0325503		6.7894	0.462262	0.173056	0.55597	0.0690014			10.2746	0.499801	0.174286	0.448832	0.114224
13.2712	0.349822	0.110055	0.775668	0.0385238		6.8392	0.472036	0.181387	0.548542	0.0689674			10.3245	0.498384	0.175833	0.446067	0.112562
13.3209	0.350287	0.112207	0.776009	0.044538		6.8891	0.479884	0.188959	0.540396	0.068534			10.3743	0.498888	0.178214	0.444018	0.111127
13.3706	0.350093	0.113196	0.77661	0.0501855		6.9389	0.484865	0.193917	0.532908	0.0678664			10.4242	0.500853	0.18034	0.442769	0.110442
13.4203	0.34922	0.112064	0.777654	0.0557361		6.9888	0.486896	0.194808	0.52689	0.0667372			10.474	0.503131	0.180539	0.44229	0.110706
13.47	0.34778	0.108858	0.778704	0.0609287		7.0386	0.487399	0.191396	0.521513	0.0643479			10.5239	0.50497	0.177737	0.442078	0.111594
13.5197	0.345834	0.104541	0.778944	0.0646221		7.0885	0.487792	0.184084	0.515663	0.0610179			10.5737	0.506668	0.17273	0.441598	0.112655
13.5694	0.343226	0.100367	0.777948	0.066006		7.1384	0.488803	0.17374	0.508652	0.0584966			10.6236	0.508866	0.167451	0.440467	0.113744
13.6191	0.339908	0.0973464	0.776045	0.0653682		7.1882	0.489658	0.160774	0.501019	0.0589955			10.6734	0.512077	0.163864	0.438677	0.115294
13.6688	0.336332	0.0960694	0.773978	0.0637751		7.2381	0.489342	0.145647	0.493945	0.0628964			10.7233	0.516002	0.163213	0.436608	0.117857
13.7185	0.332945	0.0963691	0.772245	0.0624081		7.2879	0.487605	0.129256	0.488843	0.0695218			10.7731	0.519549	0.165389	0.434685	0.121278
13.7682	0.329548	0.0973368	0.770736	0.0622096		7.3378	0.485361	0.113118	0.48651	0.078223			10.823	0.521412	0.169413	0.433251	0.125103
13.8179	0.325774	0.0981011	0.768856	0.0635347		7.3877	0.483759	0.0986389	0.486662	0.0882131			10.8728	0.520993	0.174148	0.432337	0.128756
13.8676	0.321797	0.0983512	0.76575	0.0657853		7.4375	0.483177	0.0860676	0.487884	0.0970739			10.9227	0.518912	0.17841	0.431944	0.132112
13.9173	0.317926	0.098078	0.760649	0.0675937		7.4874	0.483716	0.074476	0.48902	0.101701			10.9725	0.51664	0.181432	0.432108	0.135105
13.967	0.313966	0.0973893	0.753397	0.0676522		7.5372	0.485484	0.0628149	0.489301	0.100543			11.0224	0.51571	0.18253	0.432952	0.137582
14.0167	0.309608	0.096865	0.744732	0.0654449		7.5871	0.488495	0.0514033	0.488644	0.0947152			11.0722	0.516567	0.181379	0.434255	0.139301
14.0664	0.305001	0.0974051	0.73572	0.0612562		7.6369	0.491617	0.042591	0.48715	0.0868602			11.1221	0.518759	0.178583	0.435419	0.140111
14.1161	0.300567	0.0992237	0.72712	0.0561309		7.6868	0.493363	0.040561	0.485437	0.0797904			11.172	0.52098	0.175515	0.435629	0.140441
14.1658	0.296545	0.101119	0.719307	0.0516103		7.7367	0.492668	0.0479346	0.48434	0.0746997			11.2218	0.52257	0.173438	0.434091	0.140925
14.2155	0.292895	0.101211	0.712715	0.0489256		7.7865	0.48991	0.0633113	0.484848	0.0718088			11.2717	0.523741	0.172865	0.430764	0.142221
14.2652	0.289406	0.0987083	0.707958	0.048153		7.8364	0.48625	0.0834031	0.487174	0.0711545			11.3215	0.525323	0.173089	0.425796	0.144476
14.315	0.285972	0.0947076	0.705329	0.0483986		7.8862	0.482656	0.104178	0.490433	0.0719536			11.3714	0.528581	0.173353	0.419718	0.147303
14.3647	0.282855	0.0909047	0.704352	0.0487354		7.9361	0.479826	0.121828	0.493543	0.0729137			11.4212	0.533913	0.173543	0.412925	0.149922
14.4144	0.280555	0.0880608	0.703989	0.048866		7.9859	0.478251	0.134229	0.49568	0.0727699			11.4711	0.540524	0.174292	0.405604	0.1516
14.4641	0.27945	0.0863174	0.703282	0.0490623		8.0358	0.47801	0.141885	0.49696	0.0715173			11.5209	0.547089	0.176685	0.398376	0.152181
14.5138	0.279663	0.0860567	0.701785	0.0496259		8.0857	0.479099	0.147022	0.49801	0.069934			11.5708	0.552007	0.180622	0.391887	0.151664
14.5635	0.281156	0.0873628	0.699515	0.0504018		8.1355	0.481273	0.151931	0.499544	0.0689834			11.6206	0.554554	0.18499	0.386614	0.150188
14.6132	0.283763	0.0893859	0.696763	0.0509687		8.1854	0.484555	0.157848	0.501894	0.0689415			11.6705	0.555178	0.188255	0.382642	0.147411
14.6629	0.287176	0.0913304	0.693913	0.0512173		8.2352	0.488304	0.164631	0.504703	0.069898			11.7203	0.555002	0.189188	0.379518	0.143178
14.7126	0.290992	0.0935763	0.691288	0.0514222		8.2851	0.491899	0.171674	0.507097	0.0715606			11.7702	0.555222	0.187342	0.376764	0.137815
14.7623	0.294782	0.097042	0.689045	0.0516075		8.3349	0.494819	0.178292	0.507826	0.0735452			11.82	0.556808	0.182663	0.374044	0.132209
14.812	0.298223	0.101969	0.687292	0.0513906		8.3848	0.497169	0.184131	0.505797	0.0749979			11.8699	0.560298	0.175806	0.371438	0.127532
14.8617	0.301222	0.107713	0.686482	0.0507577		8.4347	0.499155	0.18869	0.500762	0.0759792			11.9197	0.565552	0.168044	0.36871	0.124095
14.9114	0.303863	0.113111	0.687347	0.0504852		8.4845	0.500414	0.19117	0.493014	0.0776456			11.9696	0.57191	0.160562	0.365511	0.121773
14.9611	0.306269	0.116846	0.690082	0.0513139		8.5344	0.500271	0.190362	0.483983	0.0806961			12.0194	0.578441	0.154228	0.361229	0.120023
15.0108	0.30858	0.118064	0.693727	0.0529675		8.5842	0.498686	0.185362	0.475339	0.0845733			12.0693	0.58466	0.149855	0.355766	0.118347
15.0605	0.310901	0.117023	0.696926	0.0543819		8.6341	0.496941	0.176501	0.468957	0.0877525			12.1191	0.59055	0.147688	0.349535	0.116492
15.1102	0.313126	0.11491	0.699259	0.0546918		8.684	0.496678	0.164976	0.465501	0.0897794			12.169	0.596736	0.14787	0.343371	0.114147
15.1599	0.314935	0.112962	0.701456	0.0538278		8.7338	0.49843	0.151928	0.464854	0.0912086			12.2188	0.603121	0.149783	0.337934	0.111258
15.2096	0.31622	0.111799	0.704238	0.052302		8.7837	0.501208	0.137958	0.466161	0.0930406			12.2687	0.609324	0.152455	0.333366	0.108016
15.2593	0.31743	0.111407	0.70736	0.0506632		8.8335	0.503505	0.123412	0.469072	0.0954216			12.3186	0.614286	0.155136	0.329329	0.104611
15.309	0.319133	0.11152	0.70993	0.0491953		8.8834	0.504753	0.108991	0.473503	0.0981576			12.3684	0.617101	0.157557	0.325489	0.10146
15.3587	0.321145	0.112005	0.71123	0.0478377		8.9332	0.505323	0.0950742	0.479596	0.100661			12.4183	0.617491	0.159588	0.321749	0.0987379
15.4085	0.322412	0.112617	0.710972	0.0462268		8.9831	0.505691	0.0819861	0.486462	0.102189			12.4681	0.616043	0.16077	0.318301	0.0965839
15.4582	0.3219	0.112428	0.709196	0.0441006		9.033	0.505287	0.0697234	0.492748	0.102689			12.518	0.613839	0.160503	0.315153	0.0949617
15.5079	0.319413	0.11025	0.706376	0.041807		9.0828	0.503119	0.0582101	0.497443	0.102612			12.5678	0.612019	0.15881	0.31208	0.093841
15.5576	0.31556	0.106025	0.703398	0.0401928		9.1327	0.498414	0.0477227	0.500664	0.10289			12.6177	0.61144	0.156832	0.308775	0.0934314
15.6073	0.311113	0.101046	0.700833	0.0395075		9.1825	0.491878	0.0393416	0.503253	0.104514			12.6675	0.612436	0.155947	0.304988	0.0940808
15.657	0.306384	0.096278	0.698231	0.0386034		9.2324	0.485183	0.0349947	0.505557	0.107754			12.7174	0.61514	0.157451	0.300837	0.0960015
15.7067	0.301113	0.0912965	0.694509	0.0357504		9.2822	0.479812	0.0348869	0.506953	0.111703			12.7672	0.619188	0.161244	0.296686	0.0990751
15.7564	0.295083	0.0854839	0.689084	0.0304312		9.3321	0.476417	0.037182	0.506826	0.115243			12.8171	0.623473	0.166272	0.292915	0.102681
15.8061	0.28886	0.0794929	0.682446	0.0242193		9.382	0.474657	0.0412936	0.50544	0.11743			12.8669	0.626564	0.170678	0.289699	0.105986
15.8558	0.28374	0.0748655	0.675567	0.0196245		9.4318	0.473769	0.0481284	0.503851	0.117896			12.9168	0.627508	0.173074	0.287233	0.108708
15.9055	0.280843	0.072682	0.669054	0.0178608		9.4817	0.473039	0.0577543	0.503072	0.116607			12.9666	0.626086	0.173371	0.285462	0.110867
15.9552	0.280371	0.0730116	0.663014	0.0181964		9.5315	0.47214	0.0683848	0.503245	0.11391			13.0165	0.622793	0.172291	0.284265	0.112562
16.0049	0.281683	0.0753607	0.657542	0.0194107		9.5814	0.47095	0.0775396	0.50411	0.110195			13.0663	0.618167	0.17046	0.283469	0.113991
16.0546	0.283894	0.0794424	0.652792	0.0207998		9.6313	0.469381	0.0840878	0.505195	0.106336			13.1162	0.613263	0.168381	0.282771	0.114962
16.1043	0.286425	0.0854253	0.648508	0.0221627		9.6811	0.467202	0.0882358	0.506465	0.102965			13.166	0.609026	0.165987	0.28201	0.115398
16.154	0.289039	0.0932691	0.643828	0.0232624		9.731	0.464725	0.0910179	0.507876	0.100826			13.2159	0.606245	0.163192	0.281333	0.115395
16.2037	0.291461	0.102404	0.637979	0.0234289		9.7808	0.462669	0.0932601	0.508849	0.100295			13.2657	0.604878	0.159752	0.280872	0.115051
16.2534	0.293222	0.112283	0.631104	0.0218178		9.8307	0.461947	0.0950853	0.508083	0.100706			13.3156	0.604835	0.156005	0.280768	0.114454
16.3031	0.29412	0.12261	0.624156	0.0182519		9.8805	0.46262	0.0965209	0.504653	0.100357			13.3654	0.606149	0.152726	0.280845	0.113535
16.3528	0.294665	0.132827	0.618161	0.0139326		9.9304	0.463703	0.0975985	0.498678	0.096968			13.4153	0.609057	0.150576	0.280775	0.112324
16.4025	0.295752	0.142049	0.613808	0.0110659		9.9803	0.463877	0.0987444	0.49207	0.0903182			13.4651	0.613337	0.149749	0.28027	0.111081
16.4523	0.297874	0.149823	0.611386	0.0109232		10.0301	0.462576	0.100205	0.487389	0.0817303			13.515	0.617901	0.15015	0.279243	0.110185
16.502	0.300849	0.156436	0.610632	0.0125953		10.08	0.460067	0.10127	0.486124	0.0735437			13.5649	0.621649	0.151873	0.277656	0.109762
16.5517	0.304167	0.162137	0.610681	0.0146509		10.1298	0.457342	0.100666	0.48775	0.0673479			13.6147	0.623882	0.154694	0.275475	0.109332
16.6014	0.307468	0.166514	0.610591	0.0162902		10.1797	0.454937	0.098111	0.490191	0.0631714			13.6646	0.624504	0.157867	0.27264	0.108197
16.6511	0.31085	0.169075	0.610136	0.0176598		10.2295	0.452993	0.0944743	0.491272	0.0605866			13.7144	0.623577	0.1603	0.269172	0.10591
16.7008	0.314925	0.170092	0.609856	0.0193943		10.2794	0.451334	0.0910597	0.490528	0.05934			13.7643	0.621373	0.161106	0.265176	0.102521
16.7505	0.32033	0.170126	0.610388	0.021915		10.3293	0.449836	0.0880115	0.488919	0.0595996			13.8141	0.617975	0.160463	0.260805	0.0983422
16.8002	0.326909	0.168643	0.611799	0.0249673		10.3791	0.448614	0.0845748	0.488037	0.0626342			13.864	0.613763	0.159205	0.25608	0.093753
16.8499	0.333537	0.163796	0.613424	0.0276667		10.429	0.448248	0.0797058	0.488865	0.0688588			13.9138	0.609402	0.157874	0.251109	0.0891096
16.8996	0.338982	0.154143	0.614207	0.0293442		10.4788	0.449501	0.074093	0.491359	0.0773095			13.9637	0.605888	0.156686	0.246008	0.084905
16.9493	0.342807	0.14044	0.613346	0.0302181		10.5287	0.452851	0.0695469	0.495098	0.0856357			14.0135	0.604418	0.155254	0.241218	0.0818262
16.999	0.345391	0.125331	0.610854	0.0311286		10.5785	0.45798	0.067183	0.499417	0.0922196			14.0634	0.605535	0.153316	0.236906	0.0799421
17.0487	0.347411	0.111118	0.607636	0.0328223		10.6284	0.464189	0.0658368	0.503976	0.0966255			14.1132	0.608594	0.150826	0.232918	0.0790926
17.0984	0.349432	0.0981487	0.604946	0.0353668		10.6783	0.470952	0.0638301	0.508253	0.100189			14.1631	0.612124	0.147941	0.228832	0.0787721
17.1481	0.351726	0.0856402	0.603526	0.0379865		10.7281	0.477926	0.0603399	0.511967	0.10444			14.2129	0.614751	0.145293	0.224258	0.0782368
17.1978	0.354291	0.0735336	0.603075	0.039421		10.778	0.485127	0.0563211	0.515468	0.110432			14.2628	0.615804	0.143243	0.219497	0.0771125
17.2475	0.356932	0.0626477	0.602549	0.0387901		10.8278	0.492498	0.0539124	0.51963	0.117326			14.3126	0.614923	0.141578	0.215147	0.075325
17.2972	0.359209	0.053314	0.601167	0.0364182		10.8777	0.499878	0.0553897	0.525029	0.123485			14.3625	0.6124	0.139711	0.211669	0.0731405
17.3469	0.360587	0.0453746	0.59901	0.0338724		10.9275	0.507031	0.0612094	0.531341	0.127494			14.4123	0.60855	0.137691	0.20904	0.0709186
17.3966	0.361025	0.0394445	0.596606	0.0330837		10.9774	0.513642	0.0702387	0.537632	0.129229			14.4622	0.604101	0.13643	0.206853	0.0687982
17.4463	0.361271	0.0363994	0.594209	0.0349248		11.0273	0.519624	0.0807042	0.542412	0.12956			14.512	0.599652	0.136932	0.204749	0.0666103
17.496	0.362224	0.0358727	0.591843	0.0383346		11.0771	0.525307	0.0907063	0.544858	0.129119			14.5619	0.595708	0.138795	0.202652	0.064165
17.5458	0.364168	0.03692	0.589867	0.041774		11.127	0.531076	0.0992697	0.545098	0.128198			14.6117	0.592293	0.140586	0.200773	0.0614041
17.5955	0.366727	0.0390719	0.588957	0.0451051		11.1768	0.537042	0.106576	0.544194	0.12674			14.6616	0.588892	0.140969	0.199279	0.0586763
17.6452	0.369257	0.0419413	0.589311	0.0491177		11.2267	0.54287	0.113669	0.54376	0.125215			14.7115	0.584739	0.138863	0.198142	0.0565046
17.6949	0.371056	0.0449906	0.590116	0.0539949		11.2766	0.547841	0.121296	0.544358	0.123881			14.7613	0.579601	0.133695	0.197001	0.0552832
17.7446	0.371401	0.0478656	0.590051	0.0591398		11.3264	0.551125	0.129134	0.545465	0.122772			14.8112	0.574456	0.12544	0.195404	0.0548923
17.7943	0.369686	0.0505899	0.58839	0.0638734		11.3763	0.552176	0.136308	0.545695	0.121069			14.861	0.570646	0.11487	0.193068	0.054882
17.844	0.365796	0.0534708	0.585664	0.0676033		11.4261	0.550979	0.14218	0.544168	0.118559			14.9109	0.568966	0.1044	0.189921	0.0547908
17.8937	0.360417	0.0566385	0.58321	0.0697654		11.476	0.547684	0.146592	0.541225	0.115511			14.9607	0.568736	0.0965715	0.186245	0.0544901
17.9434	0.354741	0.0596841	0.582075	0.0701499		11.5258	0.542395	0.14957	0.53782	0.112775			15.0106	0.568296	0.0924947	0.182226	0.0539455
17.9931	0.349724	0.0620821	0.582381	0.0693804		11.5757	0.535243	0.151212	0.534706	0.110535			15.0604	0.566173	0.0913979	0.17809	0.053137
18.0428	0.345676	0.063663	0.583512	0.0688281		11.6256	0.526632	0.151775	0.531562	0.108722			15.1103	0.561593	0.0912187	0.174045	0.0518973
18.0925	0.342444	0.0643215	0.584628	0.0697864		11.6754	0.517012	0.152208	0.527591	0.10612			15.1601	0.555276	0.0907006	0.170257	0.0501396
18.1422	0.339807	0.0636797	0.584966	0.0725233		11.7253	0.506583	0.153789	0.521992	0.102193			15.21	0.548393	0.0897349	0.166914	0.0479242
18.1919	0.337787	0.061471	0.58403	0.0761447		11.7751	0.49514	0.157114	0.514336	0.0965555			15.2598	0.541594	0.0888358	0.163998	0.0454648
18.2416	0.336723	0.0580107	0.581778	0.0795		11.825	0.482704	0.161947	0.504757	0.0897256			15.3097	0.535169	0.0878254	0.161549	0.0431175
18.2913	0.336931	0.054153	0.578557	0.0821717		11.8748	0.470287	0.16736	0.493721	0.0824669			15.3595	0.528552	0.0857275	0.159562	0.0413254
18.341	0.338315	0.0511156	0.57488	0.084579		11.9247	0.459372	0.172347	0.481503	0.0754606			15.4094	0.521506	0.0812997	0.157953	0.0403158
18.3907	0.340329	0.0500633	0.571231	0.0872843		11.9746	0.451377	0.176215	0.468303	0.0692584			15.4592	0.514395	0.0742596	0.156528	0.0400774
18.4404	0.342162	0.0511382	0.568008	0.0901366		12.0244	0.446969	0.178202	0.454705	0.0643822			15.5091	0.508315	0.0657561	0.154985	0.0401547
18.4901	0.342937	0.0532877	0.565346	0.09204		12.0743	0.445912	0.177729	0.441415	0.0615903			15.5589	0.504337	0.0580775	0.153133	0.0401628
18.5398	0.34209	0.0555899	0.562985	0.0918554		12.1241	0.447486	0.174545	0.428967	0.0615781			15.6088	0.502786	0.0529811	0.151027	0.0399875
18.5896	0.339779	0.0581611	0.560521	0.0895487		12.174	0.450517	0.168824	0.417606	0.0641607			15.6586	0.503366	0.0513482	0.148814	0.0396828
18.6393	0.336818	0.0615011	0.557895	0.0862291		12.2239	0.454048	0.160913	0.407256	0.0681221			15.7085	0.505664	0.0525825	0.14673	0.0393361
18.689	0.334198	0.0655224	0.555521	0.0831076		12.2737	0.457289	0.151253	0.397918	0.0718782			15.7583	0.50959	0.0560744	0.145061	0.0389637
18.7387	0.332697	0.069816	0.553781	0.080519		12.3236	0.460044	0.140719	0.38941	0.0739562			15.8082	0.515081	0.0616865	0.144002	0.0388097
18.7884	0.332842	0.0745889	0.552466	0.0778851		12.3734	0.46238	0.130617	0.381709	0.073845			15.8581	0.521382	0.0692293	0.143653	0.0392104
18.8381	0.334865	0.0806752	0.55082	0.0744731		12.4233	0.464008	0.122043	0.374763	0.0714848			15.9079	0.527056	0.0780173	0.143903	0.0404167
18.8878	0.338329	0.0882233	0.548297	0.0704336		12.4731	0.464451	0.115451	0.3684	0.067736			15.9578	0.531181	0.08753	0.144568	0.0421057
18.9375	0.341946	0.0959161	0.545161	0.0669567		12.523	0.463731	0.110623	0.362451	0.0635538			16.0076	0.533315	0.0975021	0.145477	0.0436695
18.9872	0.344315	0.101921	0.54214	0.0651455		12.5729	0.462536	0.106842	0.356603	0.0592355			16.0575	0.534136	0.107529	0.14653	0.0447489
19.0369	0.345045	0.105323	0.539578	0.0647612		12.6227	0.46161	0.103675	0.350945	0.054946			16.1073	0.53473	0.117071	0.147659	0.0454341
19.0866	0.34487	0.106521	0.537168	0.0644819		12.6726	0.461204	0.100573	0.346294	0.05107			16.1572	0.535654	0.12576	0.148676	0.0460897
19.1363	0.344575	0.106225	0.53456	0.0634035		12.7224	0.461195	0.097139	0.343992	0.0478317			16.207	0.537145	0.133971	0.149372	0.0471342
19.186	0.344068	0.104408	0.531942	0.0619499		12.7723	0.461418	0.0927617	0.345257	0.0455673			16.2569	0.539002	0.142177	0.149504	0.0486201
19.2357	0.342623	0.100564	0.529888	0.0612813		12.8221	0.461824	0.0868835	0.350376	0.044476			16.3067	0.540728	0.149555	0.148912	0.0503881
19.2854	0.339815	0.0948486	0.528794	0.0620254		12.872	0.462159	0.0794351	0.358607	0.044834			16.3566	0.541804	0.154621	0.147624	0.0522124
19.3351	0.335996	0.0885761	0.528493	0.0637911		12.9219	0.462191	0.0711787	0.368645	0.0467216			16.4064	0.541826	0.156328	0.14592	0.0539536
19.3848	0.331815	0.0832223	0.528249	0.065631		12.9717	0.461744	0.0637808	0.379174	0.0494751			16.4563	0.540537	0.15542	0.144075	0.0554043
19.4345	0.327532	0.0792112	0.527164	0.0667659		13.0216	0.460772	0.0591727	0.389272	0.0523517			16.5061	0.538186	0.153849	0.142301	0.0565308
19.4842	0.323083	0.0760049	0.524834	0.0671969		13.0714	0.459161	0.0584289	0.398699	0.0549985			16.556	0.535237	0.153277	0.140594	0.0572612
19.5339	0.318623	0.0731156	0.521698	0.0676901		13.1213	0.456759	0.0615306	0.407568	0.0583141			16.6058	0.532158	0.153836	0.138822	0.0576936
19.5836	0.314551	0.0706539	0.518625	0.0689312		13.1711	0.453996	0.068265	0.415524	0.063893			16.6557	0.529136	0.154351	0.136984	0.0580053
19.6334	0.311011	0.0689034	0.516136	0.0708315		13.221	0.451556	0.077197	0.422411	0.0727023			16.7055	0.526088	0.153864	0.135085	0.0583869
19.6831	0.307712	0.0675407	0.514114	0.0728071		13.2709	0.450344	0.0857082	0.428149	0.0841169			16.7554	0.522876	0.15211	0.133137	0.0588579
19.7328	0.304253	0.0654675	0.512233	0.0744832		13.3207	0.450584	0.0917287	0.433071	0.0962888			16.8052	0.519539	0.150118	0.13116	0.0592741
19.7825	0.300384	0.061786	0.510407	0.0759628		13.3706	0.451892	0.0950121	0.437449	0.107636			16.8551	0.51662	0.149538	0.129183	0.059481
19.8322	0.295979	0.0568555	0.508844	0.0777625		13.4204	0.453797	0.0968317	0.441363	0.11711			16.9049	0.514773	0.15193	0.127259	0.0594029
19.8819	0.291212	0.0519613	0.507658	0.0803221		13.4703	0.456271	0.0984819	0.44486	0.124372			16.9548	0.513957	0.157624	0.125395	0.0591092
19.9316	0.286862	0.0481728	0.506502	0.0832687		13.5202	0.459449	0.100589	0.448349	0.129702			17.0047	0.514066	0.165442	0.123614	0.0587979
19.9813	0.284066	0.0460916	0.504578	0.0853761		13.57	0.463225	0.103181	0.452669	0.133612			17.0545	0.514857	0.173516	0.121841	0.0584524
20.031	0.283361	0.0462237	0.501193	0.0854849		13.6199	0.466776	0.106058	0.458679	0.136931			17.1044	0.516499	0.179935	0.120039	0.0579507
20.0807	0.284123	0.0485143	0.496359	0.0833035		13.6697	0.469092	0.109019	0.465898	0.140086			17.1542	0.519407	0.183662	0.118257	0.0570538
20.1304	0.285275	0.0520508	0.490845	0.0794013		13.7196	0.469594	0.111808	0.472669	0.142738			17.2041	0.52376	0.184655	0.116458	0.0554436
20.1801	0.286367	0.0559303	0.485625	0.074774		13.7694	0.468328	0.114147	0.476952	0.143931			17.2539	0.529296	0.183924	0.114644	0.053025
20.2298	0.287656	0.0597399	0.481234	0.0702432		13.8193	0.465661	0.115871	0.477339	0.142523			17.3038	0.535848	0.183282	0.112736	0.0500752
20.2795	0.289374	0.0631077	0.477521	0.0660567		13.8692	0.46214	0.116964	0.473973	0.138498			17.3536	0.543565	0.184628	0.11063	0.0470527
20.3292	0.291203	0.065368	0.473934	0.0620393		13.919	0.458132	0.117233	0.468255	0.133238			17.4035	0.5526	0.188704	0.10829	0.0444401
20.3789	0.292396	0.0660249	0.470215	0.0582333		13.9689	0.453964	0.116435	0.461856	0.128902			17.4533	0.562714	0.195054	0.105964	0.0424241
20.4286	0.292452	0.0653743	0.466733	0.0551256		14.0187	0.449753	0.114345	0.455995	0.126491			17.5032	0.572919	0.202216	0.103964	0.0409856
20.4783	0.291818	0.0644726	0.46393	0.053146		14.0686	0.44554	0.110748	0.451041	0.125456			17.553	0.582121	0.208653	0.102579	0.040047
20.528	0.291609	0.0645076	0.461553	0.0521823		14.1184	0.441378	0.105792	0.44677	0.123832			17.6029	0.590028	0.2136	0.101775	0.0395385
20.5777	0.292421	0.0657725	0.458769	0.0517803		14.1683	0.437009	0.100444	0.443038	0.119501			17.6527	0.59744	0.217246	0.101281	0.0393286
20.6274	0.293827	0.0671637	0.455107	0.0516713		14.2182	0.432194	0.0960906	0.439763	0.111952			17.7026	0.605507	0.219667	0.100826	0.0392666
20.6771	0.295167	0.0674758	0.45089	0.0516953		14.268	0.426749	0.0934164	0.436998	0.102158			17.7524	0.614062	0.220797	0.100349	0.0392424
20.7269	0.296272	0.0669046	0.446627	0.0513562		14.3179	0.421009	0.092734	0.434759	0.0926995			17.8023	0.621689	0.220096	0.0998386	0.0391183
20.7766	0.297209	0.066412	0.442347	0.0499509		14.3677	0.415408	0.0940475	0.432964	0.085895			17.8521	0.626157	0.217583	0.0992179	0.0386126
20.8263	0.2979	0.0661332	0.437615	0.0472547		14.4176	0.410144	0.0966844	0.431473	0.0823685			17.902	0.626594	0.213621	0.0983203	0.0373798
20.876	0.29821	0.0654444	0.432108	0.0439209		14.4674	0.405054	0.099965	0.429967	0.0810196			17.9518	0.624061	0.208812	0.0970027	0.0352186
20.9257	0.298027	0.0642791	0.426142	0.04106		14.5173	0.399951	0.103605	0.427629	0.0802343			18.0017	0.620618	0.203582	0.0952597	0.0323864
20.9754	0.297156	0.0633686	0.420744	0.0394666		14.5672	0.395035	0.107471	0.423428	0.0792414			18.0515	0.617874	0.198144	0.0932969	0.0295705
21.0251	0.295461	0.0632779	0.416996	0.0392983		14.617	0.390791	0.1112	0.416546	0.0776393			18.1014	0.615945	0.192979	0.0913271	0.0274743
21.0748	0.293201	0.0640367	0.415157	0.040376		14.6669	0.387768	0.114153	0.40723	0.0750929			18.1512	0.613613	0.188422	0.0895345	0.0264837
21.1245	0.290887	0.0655299	0.414426	0.0421973		14.7167	0.386419	0.115839	0.396843	0.0721764			18.2011	0.609631	0.184667	0.0879348	0.0265785
21.1742	0.288645	0.0674307	0.413626	0.0438962		14.7666	0.387148	0.11617	0.386796	0.0696547			18.251	0.604047	0.181775	0.0864331	0.0274281
21.2239	0.28605	0.0691119	0.412031	0.0446938		14.8165	0.390093	0.115501	0.377803	0.0681341			18.3008	0.597891	0.179608	0.0849349	0.0285429
21.2736	0.282785	0.0700422	0.409625	0.0444241		14.8663	0.394911	0.11403	0.36984	0.0678132			18.3507	0.592109	0.177929	0.0835301	0.0293807
21.3233	0.279255	0.0699636	0.406934	0.0434144		14.9162	0.400709	0.111624	0.362924	0.0688376			18.4005	0.587035	0.176881	0.0824492	0.0295817
21.373	0.276364	0.0687651	0.404564	0.0418848		14.966	0.406244	0.108038	0.357334	0.0714472			18.4504	0.582524	0.176453	0.0818561	0.0292296
21.4227	0.274654	0.0664345	0.402743	0.0397736		15.0159	0.410491	0.103419	0.353521	0.0759243			18.5002	0.578684	0.176838	0.0817758	0.0286567
21.4724	0.273634	0.0631417	0.401266	0.0371882		15.0657	0.413041	0.0980056	0.35171	0.0820994			18.5501	0.575692	0.178193	0.082096	0.0282861
21.5221	0.272071	0.0594792	0.399847	0.0346333		15.1156	0.413863	0.0915687	0.351854	0.0889635			18.5999	0.573454	0.180118	0.0826789	0.0283256
21.5718	0.269227	0.0565368	0.398405	0.0326586		15.1655	0.413316	0.0837104	0.353659	0.0953497			18.6498	0.571376	0.18209	0.0832894	0.0287284
21.6215	0.265608	0.0550394	0.396938	0.0313972		15.2153	0.412185	0.0744862	0.356283	0.100548			18.6996	0.568528	0.183681	0.0836033	0.0291451
21.6712	0.262258	0.0543456	0.395384	0.0306447		15.2652	0.411415	0.0644413	0.358642	0.103972			18.7495	0.564583	0.18472	0.0832653	0.0292225
21.7209	0.259764	0.0532578	0.393808	0.0303071		15.315	0.411548	0.0543417	0.360023	0.105319			18.7993	0.560442	0.185717	0.0822215	0.0287929
21.7706	0.258211	0.0511442	0.392587	0.0306173		15.3649	0.412427	0.0456594	0.359976	0.104698			18.8492	0.557972	0.187001	0.0807353	0.0280976
21.8204	0.257436	0.0480519	0.392273	0.0317959		15.4147	0.413674	0.041088	0.358388	0.102775			18.899	0.558253	0.188642	0.0792497	0.0276133
21.8701	0.256982	0.0446216	0.393217	0.0336891		15.4646	0.415097	0.0424094	0.355324	0.100489			18.9489	0.561153	0.21933	0.0879513	0.0194611
21.9198	0.256383	0.0418591	0.395158	0.0356733		15.5145	0.416468	0.0479926	0.351213	0.0984238			18.9987	0.564169	0.219732	0.0872577	0.0206276
21.9695	0.255464	0.0408613	0.397057	0.0368079		15.5643	0.417623	0.0550386	0.347109	0.0968555			19.0486	0.565549	0.218311	0.0869592	0.0217693
22.0192	0.253953	0.0422978	0.397628	0.0362401		15.6142	0.418659	0.0621087	0.344257	0.0956617			19.0984	0.565515	0.215268	0.0867312	0.0223943
22.0689	0.251276	0.0458024	0.396302	0.0336888		15.664	0.419841	0.0689199	0.343411	0.094092			19.1483	0.56516	0.211212	0.0863368	0.0222869
22.1186	0.247273	0.0504875	0.393746	0.0299305		15.7139	0.42108	0.0756299	0.344217	0.0910916			19.1981	0.565345	0.206904	0.0857096	0.0214939
22.1683	0.242683	0.0557371	0.391325	0.0266219		15.7637	0.421743	0.0823038	0.345921	0.0867397			19.248	0.566015	0.20244	0.0849603	0.0202734
22.218	0.23855	0.0610565	0.390056	0.0252464		15.8136	0.421036	0.08893	0.348012	0.0826219			19.2978	0.566455	0.197345	0.0841377	0.0190772
22.2677	0.235435	0.0659044	0.389936	0.0260997		15.8635	0.418382	0.0953569	0.349935	0.0801536			19.3477	0.565868	0.191269	0.0831491	0.0184209
22.3174	0.233275	0.0700054	0.390042	0.0283146		15.9133	0.413943	0.101449	0.351041	0.0799123			19.3976	0.56408	0.184372	0.081859	0.0185061
22.3671	0.231699	0.0733746	0.389349	0.0304417		15.9632	0.408801	0.107299	0.350797	0.0817249			19.4474	0.561386	0.177415	0.0802835	0.0191471
22.4168	0.230442	0.0759466	0.387435	0.0313248		16.013	0.404403	0.112819	0.348681	0.0848062			19.4973	0.558066	0.170791	0.0786657	0.0200882
22.4665	0.229547	0.0775028	0.384549	0.0307015		16.0629	0.401837	0.117649	0.344234	0.0881413			19.5471	0.554461	0.164987	0.0771717	0.0209934
22.5162	0.22921	0.0778929	0.381125	0.029029		16.1128	0.401391	0.120938	0.337207	0.0904152			19.597	0.55098	0.160635	0.0759038	0.0216108
22.5659	0.229562	0.0770765	0.377508	0.0268735		16.1626	0.402564	0.121869	0.327897	0.0907571			19.6468	0.547591	0.158106	0.0748455	0.0217608
22.6156	0.230635	0.0750877	0.374023	0.0245058		16.2125	0.404228	0.120461	0.317235	0.0891865			19.6967	0.544201	0.156981	0.0740635	0.0214286
22.6653	0.232262	0.0721274	0.370987	0.0219168		16.2623	0.405419	0.117476	0.3068	0.0864195			19.7465	0.540829	0.156399	0.0736523	0.0207328
22.715	0.233883	0.0684137	0.368464	0.019267		16.3122	0.405781	0.113934	0.298039	0.083364			19.7964	0.537794	0.155583	0.0735597	0.0197763
22.7647	0.234798	0.0638958	0.366284	0.0170245		16.362	0.405703	0.110432	0.292014	0.0806907			19.8462	0.535261	0.154391	0.0735782	0.0186425
22.8144	0.234794	0.0584393	0.364256	0.015426		16.4119	0.405928	0.107317	0.289243	0.0784997			19.8961	0.533167	0.152833	0.0733996	0.0175132
22.8642	0.234329	0.0521351	0.362256	0.0143115		16.4618	0.406898	0.104522	0.28957	0.0766427			19.9459	0.531724	0.150961	0.0727828	0.0165685
22.9139	0.233911	0.0452793	0.360166	0.0135434		16.5116	0.408673	0.101675	0.292038	0.0749391			19.9958	0.53188	0.148585	0.0716327	0.015836
22.9636	0.233604	0.0386218	0.357957	0.0128741		16.5615	0.410885	0.0982937	0.294858	0.0731995			20.0456	0.534249	0.145592	0.0700752	0.0151894
23.0133	0.233338	0.033622	0.3558	0.0122428		16.6113	0.41294	0.0940148	0.296185	0.071374			20.0955	0.538504	0.142	0.0684284	0.0145496
23.063	0.233216	0.0314817	0.354011	0.0123678		16.6612	0.41444	0.0889466	0.294736	0.0694069			20.1453	0.543295	0.138417	0.0669709	0.0139398
23.1127	0.23326	0.0318029	0.352756	0.0142838		16.711	0.415352	0.0835351	0.290693	0.0673377			20.1952	0.584503	0.137969	0.0714467	0.00916883
23.1624	0.233398	0.0331078	0.351876	0.0178679		16.7609	0.416059	0.0778941	0.285048	0.0650239			20.245	0.584967	0.136983	0.0702928	0.00953189
23.2121	0.233814	0.0340953	0.351045	0.0217478		16.8108	0.416827	0.0714699	0.279038	0.0622804			20.2949	0.584442	0.136636	0.0696088	0.00931411
23.2618	0.234802	0.0342746	0.350143	0.0248555		16.8606	0.417668	0.0639625	0.273799	0.0591086			20.3447	0.584537	0.136049	0.0693791	0.00898555
23.3115	0.236316	0.0342445	0.349426	0.0272773		16.9105	0.418259	0.0560051	0.269778	0.0555092			20.3946	0.585933	0.134754	0.0694488	0.00909403
23.3612	0.238217	0.0352456	0.349208	0.029735		16.9603	0.417933	0.0487677	0.266705	0.0514041			20.4444	0.587818	0.133044	0.0694684	0.00956163
23.4109	0.240686	0.0379091	0.349371	0.0325367		17.0102	0.416147	0.0433828	0.264268	0.0468989			20.4943	0.589062	0.131451	0.0689215	0.00980175
23.4606	0.244037	0.0420175	0.349371	0.0352571		17.06	0.412785	0.0404504	0.262528	0.0425648			20.5442	0.588799	0.131041	0.067557	0.00950212
23.5103	0.248158	0.0470897	0.34875	0.0373862		17.1099	0.408287	0.0398821	0.262068	0.0394404			20.594	0.586878	0.131961	0.0655345	0.00893366
23.56	0.252253	0.0525155	0.347475	0.0387034		17.1598	0.403267	0.0409677	0.263431	0.0376647			20.6439	0.583618	0.133487	0.0634459	0.0087752
23.6097	0.255084	0.0576921	0.345687	0.0390962		17.2096	0.398046	0.0429753	0.266741	0.0360506			20.6937	0.579503	0.13435	0.0619506	0.00955153
23.6594	0.255978	0.0624864	0.343487	0.0386097		17.2595	0.392435	0.0457806	0.271601	0.0333036			20.7436	0.574772	0.133884	0.061419	0.0114371
23.7091	0.255711	0.0672902	0.341127	0.0379113		17.3093	0.38614	0.0498563	0.277183	0.0295179			20.7934	0.568852	0.131497	0.0618399	0.0143513
23.7588	0.255912	0.0726072	0.339137	0.0380037		17.3592	0.379317	0.0556339	0.282357	0.0266294			20.8433	0.560788	0.127038	0.0629183	0.0179959
23.8085	0.257402	0.0787028	0.338074	0.0391957		17.4091	0.372489	0.0630224	0.285952	0.0272884			20.8931	0.550099	0.120484	0.064293	0.0218139
23.8582	0.259547	0.0853515	0.33815	0.0409735		17.4589	0.366174	0.0713617	0.287262	0.0317977			20.943	0.536984	0.112228	0.0657448	0.0251041
23.908	0.261258	0.091974	0.339155	0.0427636		17.5088	0.360645	0.079809	0.286242	0.0376185			20.9928	0.522151	0.103418	0.0671424	0.0274095
23.9577	0.2621	0.0979723	0.340599	0.0441639		17.5586	0.355801	0.0876065	0.283712	0.0424694			21.0427	0.506782	0.0957686	0.0683631	0.0286233
24.0074	0.262421	0.102824	0.341946	0.0448385		17.6085	0.351421	0.0940407	0.280853	0.0457014			21.0925	0.492663	0.0908772	0.0691562	0.0291569
24.0571	0.262846	0.106305	0.342671	0.0446931		17.6583	0.347234	0.0986017	0.27878	0.0478702			21.1424	0.48137	0.0888898	0.0693002	0.0293414
24.1068	0.263733	0.108546	0.342381	0.0440897		17.7082	0.343131	0.101116	0.277893	0.0498209			21.1922	0.474116	0.0881017	0.0687884	0.0294756
24.1565	0.26503	0.109654	0.340892	0.0438429		17.7581	0.339123	0.102008	0.277973	0.051965			21.2421	0.470659	0.0867258	0.0679008	0.029515
24.2062	0.266454	0.109358	0.338355	0.0445542		17.8079	0.335285	0.101926	0.278552	0.0541703			21.2919	0.470058	0.0844465	0.0669959	0.0294118
24.2559	0.267869	0.107367	0.335222	0.045877		17.8578	0.331582	0.101086	0.279263	0.0559951			21.3418	0.470722	0.0818089	0.0662972	0.0292734
24.3056	0.269371	0.103827	0.332001	0.0465761		17.9076	0.328064	0.0993356	0.279874	0.0569493			21.3916	0.471047	0.0790529	0.0658111	0.0293065
24.3553	0.270981	0.0992214	0.329023	0.0456106		17.9575	0.324826	0.0964885	0.280293	0.0567857			21.4415	0.470352	0.0760414	0.0655163	0.0296544
24.405	0.272227	0.0941274	0.326519	0.0430917		18.0073	0.32184	0.0926784	0.280191	0.0558185			21.4913	0.468846	0.0729634	0.0653656	0.0301808
24.4547	0.272425	0.0889524	0.324797	0.0400507		18.0572	0.318816	0.0882777	0.279204	0.0550286			21.5412	0.467011	0.0701869	0.0653293	0.0305471
24.5044	0.271393	0.0840316	0.324188	0.0372364		18.1071	0.315391	0.0838772	0.277218	0.0552892			21.591	0.465062	0.068104	0.0652386	0.0303639
24.5541	0.269693	0.0798003	0.324841	0.0347664		18.1569	0.311518	0.0800643	0.27445	0.0570946			21.6409	0.462637	0.0663641	0.0648018	0.0293646
24.6038	0.268169	0.0766824	0.326561	0.0328398		18.2068	0.307568	0.0773197	0.271237	0.0605864			21.6908	0.459908	0.0651586	0.0637229	0.0275103
24.6535	0.267092	0.0745134	0.328859	0.0318835		18.2566	0.30398	0.0757783	0.267308	0.0651671			21.7406	0.457576	0.0654517	0.0619908	0.0250282
24.7032	0.265847	0.0722117	0.331212	0.0317838		18.3065	0.300881	0.0753057	0.262127	0.0697684			21.7905	0.456201	0.0678405	0.0599231	0.022293
24.7529	0.263709	0.0684724	0.333123	0.0319024		18.3564	0.297987	0.0756836	0.255468	0.0733584			21.8403	0.4565	0.0720597	0.0579782	0.0198119
24.8026	0.26097	0.0629586	0.334343	0.0319017		18.4062	0.294982	0.076654	0.247612	0.0752598			21.8902	0.45853	0.0768237	0.0565134	0.0181244
24.8523	0.259055	0.0566003	0.334713	0.0321403		18.4561	0.292	0.0777941	0.23922	0.0754208			21.94	0.46259	0.0810782	0.0555788	0.0174837
24.902	0.259097	0.0504843	0.334059	0.0327855		18.5059	0.289495	0.0786819	0.231262	0.074408			21.9899	0.467661	0.084384	0.0551134	0.0177366
24.9517	0.260926	0.0447173	0.332629	0.0336145		18.5558	0.287818	0.0789861	0.224323	0.0731375			22.0397	0.471956	0.0864442	0.0550163	0.0185298
25.0015	0.26364	0.0384843	0.331245	0.0342742		18.6056	0.286845	0.0784805	0.218469	0.0723489			22.0896	0.473501	0.0868153	0.0553208	0.019614
25.0512	0.266482	0.031233	0.330807	0.0346792		18.6555	0.285991	0.0772341	0.213275	0.0721804			22.1394	0.471707	0.0861193	0.0560612	0.0208731
25.1009	0.269105	0.0236353	0.331702	0.0350474		18.7054	0.284559	0.0754129	0.208225	0.0721328			22.1893	0.467487	0.0859222	0.0571815	0.0221523
25.1506	0.271171	0.0174157	0.333467	0.0355551		18.7552	0.282074	0.0733268	0.203146	0.0717397			22.2391	0.46224	0.0877842	0.0584602	0.0232664
25.2003	0.272274	0.0137063	0.335245	0.0362259		18.8051	0.278615	0.0712571	0.198471	0.0710126			22.289	0.456604	0.0921763	0.0596445	0.0239793
25.25	0.272197	0.0115793	0.33641	0.0373679		18.8549	0.274893	0.0693038	0.194559	0.0702095			22.3388	0.451014	0.0987269	0.0605166	0.0240293
25.2997	0.271046	0.0105014	0.336734	0.0391797		18.9048	0.271716	0.0673167	0.191548	0.0693447			22.3887	0.446226	0.106765	0.0610085	0.0232659
25.3494	0.269023	0.0132515	0.336119	0.0411218		18.9546	0.269541	0.0651312	0.189222	0.068143			22.4385	0.443447	0.115225	0.0611214	0.0218152
25.3991	0.266457	0.0210843	0.334541	0.0425963		19.0045	0.268334	0.0628775	0.187464	0.0664062			22.4884	0.443391	0.122634	0.0608739	0.0202178
25.4488	0.263737	0.0311295	0.332005	0.0434171		19.0544	0.267681	0.0610107	0.1864	0.0642376			22.5382	0.445852	0.12768	0.0602747	0.0191578
25.4985	0.261433	0.0409882	0.328546	0.0436234		19.1042	0.267149	0.0600764	0.185969	0.0618362			22.5881	0.450215	0.129648	0.0594253	0.0189869
25.5482	0.260086	0.0493195	0.324063	0.0430228		19.1541	0.26662	0.0603711	0.1856	0.0592524			22.6379	0.456054	0.128934	0.0585787	0.0195449
25.5979	0.25987	0.0554872	0.318545	0.0415362		19.2039	0.266423	0.0617512	0.184663	0.0561928			22.6878	0.462616	0.126665	0.058054	0.0204683
25.6476	0.260752	0.0589517	0.312304	0.0395		19.2538	0.267101	0.0636227	0.183078	0.052752			22.7376	0.469292	0.124315	0.0578944	0.0212653
25.6973	0.262505	0.0597231	0.305904	0.0373337		19.3036	0.268954	0.0652564	0.181426	0.0495606			22.7875	0.475841	0.123743	0.0578887	0.0216399
25.747	0.264484	0.058858	0.29984	0.0350331		19.3535	0.271752	0.0662259	0.180853	0.0475479			22.8373	0.481852	0.125344	0.057644	0.0214241
25.7967	0.265569	0.0579296	0.294316	0.0321942		19.4034	0.274957	0.0665346	0.182375	0.0470573			22.8872	0.487367	0.128513	0.0569037	0.0207635
25.8464	0.264835	0.0576819	0.289435	0.0287906		19.4532	0.278046	0.0664113	0.186526	0.047749			22.9371	0.491382	0.131568	0.0557308	0.0200167
25.8961	0.262505	0.0579652	0.285411	0.0254966		19.5031	0.280755	0.0664083	0.192916	0.0491436			22.9869	0.493705	0.134413	0.0543623	0.0196491
25.9458	0.259633	0.0588121	0.282353	0.0225174		19.5529	0.283015	0.0674036	0.200679	0.0509267			23.0368	0.49445	0.138205	0.0530285	0.019737
25.9955	0.256852	0.0609378	0.279844	0.0197378		19.6028	0.285052	0.0702235	0.208933	0.0531267			23.0866	0.494138	0.143693	0.0516858	0.0200468
26.0453	0.253942	0.0648231	0.277118	0.0174631		19.6527	0.287402	0.0749056	0.217225	0.0560246			23.1365	0.493159	0.149547	0.0502299	0.0201513
26.095	0.250607	0.0700996	0.273561	0.0159801		19.7025	0.290644	0.0804318	0.225435	0.0597198			23.1863	0.454655	0.197629	0.0526763	0.0260769
26.1447	0.24721	0.0754858	0.269401	0.0155202		19.7524	0.295067	0.085508	0.233298	0.063534			23.2362	0.448736	0.195362	0.0503065	0.025132
26.1944	0.244506	0.0799517	0.265407	0.0157086		19.8022	0.300502	0.0894496	0.240127	0.0664815			23.286	0.442257	0.18897	0.047712	0.023871
26.2441	0.242873	0.0830987	0.262308	0.0157397		19.8521	0.306409	0.092313	0.245476	0.0682329			23.3359	0.43566	0.180536	0.045439	0.0222418
26.2938	0.242329	0.0852669	0.260383	0.0151205		19.9019	0.312229	0.0944761	0.249458	0.0694595			23.3857	0.428943	0.171802	0.0439801	0.0204592
26.3435	0.242609	0.0870788	0.259691	0.0139126		19.9518	0.31762	0.0963476	0.252744	0.070763			23.4356	0.42208	0.163398	0.0434077	0.0187391
26.3932	0.243297	0.089109	0.260224	0.0123842		20.0017	0.322499	0.0984045	0.255897	0.0718913			23.4854	0.415134	0.155573	0.0433579	0.0173759
26.4429	0.243867	0.0916953	0.261978	0.0112265		20.0515	0.327038	0.101209	0.258988	0.0718892			23.5353	0.408642	0.148607	0.0433232	0.0164127
26.4926	0.243624	0.0945799	0.264821	0.0116866		20.1014	0.331489	0.105268	0.261871	0.0701388			23.5851	0.402911	0.142643	0.043075	0.0156517
26.5423	0.241862	0.097221	0.268511	0.014329		20.1512	0.335856	0.11069	0.264779	0.0671137			23.635	0.397885	0.138569	0.0426188	0.0149816
26.592	0.238563	0.0992182	0.272722	0.0180619		20.2011	0.339947	0.117146	0.268221	0.0644343			23.6848	0.393021	0.137164	0.0419837	0.0144101
26.6417	0.234192	0.10031	0.276897	0.0223576		20.2509	0.34367	0.124005	0.272605	0.0638647			23.7347	0.387657	0.138591	0.0411193	0.0142037
26.6914	0.233275	0.115192	0.291931	0.010133		20.3008	0.347127	0.130617	0.277826	0.0662533			23.7845	0.381383	0.141687	0.0398874	0.0144254
26.7411	0.230762	0.113038	0.296765	0.0121818		20.3507	0.350415	0.13655	0.283088	0.0712355			23.8344	0.374981	0.145334	0.0383163	0.0148738
26.7908	0.229318	0.110147	0.300751	0.0136656		20.4005	0.353236	0.141584	0.287246	0.0779974			23.8842	0.369823	0.149146	0.036576	0.0152011
26.8405	0.228567	0.107845	0.303831	0.0145047		20.4504	0.354942	0.145573	0.289188	0.0853483			23.9341	0.367532	0.153701	0.0349033	0.0149376
26.8902	0.227588	0.106379	0.306086	0.0150092		20.5002	0.355067	0.14816	0.28837	0.0918722			23.9839	0.367704	0.158102	0.0333983	0.0138378
26.9399	0.225655	0.105441	0.307394	0.0151258		20.5501	0.353802	0.148776	0.284926	0.0962406			24.0338	0.368758	0.160172	0.0320481	0.0120519
26.9896	0.222967	0.104627	0.307755	0.0148033		20.6	0.351824	0.146927	0.279684	0.097844			24.0837	0.369736	0.157962	0.0310058	0.00990572
27.0393	0.220208	0.103191	0.307538	0.0144821		20.6498	0.349711	0.142637	0.273919	0.0968846			24.1335	0.370985	0.152518	0.030465	0.0078503
27.089	0.217577	0.100241	0.307409	0.0149568		20.6997	0.347479	0.136777	0.268837	0.0942084			24.1834	0.374003	0.147041	0.0307476	0.00597475
27.1388	0.214564	0.0957849	0.307838	0.0169619		20.7495	0.344738	0.130775	0.265256	0.0909707			24.2332	0.378737	0.144643	0.0318882	0.00428446
27.1885	0.210543	0.0908119	0.308679	0.0200028		20.7994	0.341187	0.125805	0.263229	0.0880075			24.2831	0.384043	0.146333	0.0336435	0.00261949
27.2382	0.205266	0.0862519	0.309294	0.0230737		20.8492	0.336978	0.122268	0.26209	0.085606			24.3329	0.388943	0.150463	0.0355049	0.00105875
27.2879	0.198695	0.0820583	0.30915	0.02595		20.8991	0.33255	0.119761	0.260841	0.083462			24.3828	0.394098	0.155113	0.0369771	0.00034759
27.3376	0.190843	0.0778107	0.307867	0.0292736		20.949	0.328296	0.117516	0.258816	0.0809213			24.4326	0.40024	0.159312	0.0378289	0.00178025
27.3873	0.211517	0.0548453	0.321514	0.00934915		20.9988	0.324435	0.114669	0.255877	0.0777902			24.4825	0.407187	0.162888	0.0381567	0.00329004
27.437	0.203629	0.0469961	0.319594	0.00875485		21.0487	0.320979	0.110324	0.252172	0.0742657			24.5323	0.413613	0.165497	0.0382374	0.00480777
27.4867	0.197128	0.0414746	0.315869	0.00832274		21.0985	0.31779	0.103703	0.247862	0.0705248			24.5822	0.418548	0.167026	0.0382529	0.00611239
27.5364	0.19176	0.0391475	0.311092	0.00771138		21.1484	0.314639	0.0946854	0.242936	0.0661227			24.632	0.421811	0.167811	0.0382188	0.00720518
27.5861	0.186752	0.0388697	0.306669	0.00664947		21.1982	0.311271	0.08419	0.237428	0.0604115			24.6819	0.423491	0.168835	0.0380472	0.00828521
27.6358	0.181726	0.0391366	0.303667	0.00541796		21.2481	0.307629	0.0740165	0.231527	0.0531903			24.7317	0.423786	0.170291	0.0378627	0.00953719
27.6855	0.176987	0.0395758	0.302347	0.00463017		21.298	0.303996	0.0661236	0.22557	0.0449498
27.7352	0.17298	0.0406907	0.302195	0.00458095		21.3478	0.30094	0.0618524	0.21994	0.0367258
27.7849	0.169877	0.0429371	0.302437	0.00505759		21.3977	0.299022	0.0616791	0.215121	0.0304124
27.8346	0.167293	0.0459301	0.302416	0.00560785		21.4475	0.298637	0.0654531	0.211577	0.0281296
27.8843	0.164374	0.0489136	0.301769	0.0061815		21.4974	0.299888	0.0725875	0.20968	0.0297854
27.934	0.160805	0.0512235	0.30084	0.00725704		21.5472	0.302464	0.0818444	0.209512	0.0326524
27.9837	0.157272	0.0529131	0.300123	0.00912821		21.5971	0.305497	0.0912874	0.210749	0.0346026
28.0334	0.154818	0.0546649	0.299821	0.0117053		21.647	0.307919	0.0989035	0.212596	0.0352762
28.0831	0.153648	0.0571975	0.299554	0.0144455		21.6968	0.309133	0.103515	0.213916	0.0353552
28.1328	0.153044	0.0607152	0.298728	0.0170721		21.7467	0.309372	0.105408	0.21375	0.0355049
28.1825	0.15198	0.0652948	0.297129	0.0200275		21.7965	0.309406	0.105838	0.211733	0.0359268
28.2323	0.179247	0.0697134				21.8464	0.309846	0.106006	0.20823	0.0364057
28.282	0.180461	0.0710689				21.8962	0.310869	0.106399	0.204061	0.0368205
28.3317	0.18179	0.0709871				21.9461	0.312413	0.106863	0.199996	0.0373394
28.3814	0.18302	0.0703015				21.996	0.314339	0.107111	0.196675	0.0379755
28.4311	0.183769	0.0694026				22.0458	0.316442	0.106958	0.194699	0.0384005
28.4808	0.183978	0.0677014				22.0957	0.318456	0.106365	0.194395	0.0384862
28.5305	0.184224	0.0650141				22.1455	0.320322	0.105308	0.195677	0.0390552
28.5802	0.184581	0.0620845				22.1954	0.322187	0.103694	0.197975	0.0412362
28.6299	0.184417	0.0592024				22.2453	0.324037	0.101516	0.200577	0.0452196
28.6796	0.182884	0.0559216				22.2951	0.325468	0.099251	0.202861	0.0499929
28.7293	0.179598	0.0515431				22.345	0.325983	0.0977059	0.204431	0.0544697
28.779	0.174661	0.045568				22.3948	0.325534	0.0971333	0.205007	0.0581622
28.8287	0.168123	0.0374296				22.4447	0.324516	0.0966206	0.204508	0.0612407
						22.4945	0.323336	0.0947394	0.203058	0.0640574
						22.5444	0.322138	0.0909043	0.200966	0.066785
						22.5943	0.321041	0.0857786	0.198394	0.0694992
						22.6441	0.320413	0.080537	0.195418	0.0722295
						22.694	0.32071	0.0757274	0.192147	0.0748953
						22.7438	0.322096	0.0711119	0.188854	0.0771037
						22.7937	0.324216	0.0662356	0.185986	0.0782933
						22.8435	0.3264	0.0611124	0.183917	0.0781935
						22.8934	0.328066	0.056464	0.182777	0.0771004
						22.9433	0.32884	0.0532539	0.182262	0.0754873
						22.9931	0.328546	0.0517905	0.181703	0.0735193
						23.043	0.327151	0.0512653	0.180308	0.0707868
						23.0928	0.324829	0.0503801	0.177613	0.0670327
						23.1427	0.321973	0.0483698	0.173739	0.0626781
						23.1926	0.319084	0.0457865	0.169248	0.0587935
						23.2424	0.316518	0.0447092	0.164939	0.0562393
						23.2923	0.314301	0.0474795	0.161758	0.0550668
						23.3421	0.312187	0.0539011	0.160431	0.0546593
						23.392	0.309853	0.0608869	0.161192	0.0542815
						23.4418	0.307049	0.065108	0.163477	0.0536074
						23.4917	0.30355	0.0652271	0.166212	0.0533264
						23.5416	0.299216	0.0622744	0.168396	0.0546115
						23.5914	0.294223	0.0584973	0.169701	0.0581354
						23.6413	0.28903	0.0557919	0.170414	0.0635753
						23.6911	0.284072	0.0549817	0.171116	0.0700722
						23.741	0.27946	0.0560456	0.172206	0.0765025
						23.7908	0.275063	0.0584867	0.173859	0.0819124
						23.8407	0.270759	0.0616367	0.176225	0.0859246
						23.8906	0.266502	0.0650073	0.17938	0.0887587
						23.9404	0.262372	0.068315	0.183348	0.0910499
						23.9903	0.258556	0.0713679	0.187927	0.0933151
						24.0401	0.25533	0.0739619	0.192611	0.0954306
						24.09	0.252859	0.0758558	0.196878	0.0969194
						24.1398	0.250984	0.0767412	0.20034	0.0976615
						24.1897	0.24929	0.0762981	0.202939	0.0980753
						24.2396	0.247541	0.0744215	0.204724	0.0988067
						24.2894	0.246065	0.0712237	0.205529	0.0999999
						24.3393	0.245484	0.0669241	0.205022	0.101031
						24.3891	0.246025	0.0617715	0.202921	0.10079
						24.439	0.247293	0.0561591	0.199275	0.0983815
						24.4889	0.248852	0.0509346	0.194581	0.0936213
						24.5387	0.250736	0.0472677	0.189486	0.0869504
						24.5886	0.253141	0.0460515	0.18454	0.0791083
						24.6384	0.255796	0.0475082	0.179969	0.0709836
						24.6883	0.257914	0.0509777	0.175739	0.0633012
						24.7381	0.258807	0.0548352	0.171619	0.0565693
						24.788	0.258458	0.0572877	0.167435	0.0508357
						24.8379	0.25742	0.0575075	0.163062	0.0456094
						24.8877	0.256479	0.0561065	0.158562	0.0400023
						24.9376	0.256303	0.054456	0.154182	0.0332208
						24.9874	0.257199	0.0536928	0.150207	0.0252331
						25.0373	0.259039	0.0541837	0.14681	0.0171387
						25.0871	0.2613	0.0555765	0.143985	0.0108247
						25.137	0.263178	0.0571552	0.141692	0.00937807
						25.1869	0.263922	0.0581987	0.140043	0.012888
						25.2367	0.263118	0.0584244	0.139232	0.0175738
						25.2866	0.260776	0.0581986	0.139254	0.0214418
						25.3364	0.25718	0.0582364	0.13987	0.0238642
						25.3863	0.252753	0.0589017	0.140768	0.0253884
						25.4362	0.247885	0.0601272	0.141993	0.0272995
						25.486	0.242756	0.0616344	0.143703	0.0298958
						25.5359	0.237386	0.063034	0.145971	0.0323689
						25.5857	0.231835	0.0637281	0.148428	0.0340016
						25.6356	0.226536	0.0631608	0.150511	0.0348173
						25.6854	0.222217	0.0614156	0.152026	0.0355183
						25.7353	0.219323	0.0592776	0.153395	0.0369656
						25.7852	0.217687	0.0575547	0.155172	0.0395148
						25.835	0.21669	0.0565788	0.157567	0.0427875
						25.8849	0.215716	0.0561201	0.160367	0.0458843
						25.9347	0.214359	0.0557143	0.163153	0.0479576
						25.9846	0.212349	0.0550795	0.165448	0.0485556
						26.0344	0.209508	0.0542174	0.166916	0.0479282
						26.0843	0.205975	0.0533057	0.167337	0.0470082
						26.1342	0.202416	0.0526033	0.166703	0.0468128
						26.184	0.199728	0.0523609	0.165154	0.047725
						26.2339	0.198468	0.0524311	0.162874	0.0494997
						26.2837	0.198537	0.0520521	0.15996	0.0512446
						26.3336	0.199399	0.0502789	0.156515	0.0519232
						26.3834	0.200544	0.0467715	0.152908	0.0510768
						26.4333	0.201687	0.0419877	0.149644	0.049171
						26.4832	0.202675	0.0366299	0.147359	0.0473693
						26.533	0.203399	0.0311857	0.14643	0.0464318
						26.5829	0.20381	0.0262	0.146886	0.0465378
						26.6327	0.203929	0.0225674	0.148463	0.0474057
						26.6826	0.203907	0.0211066	0.150535	0.0486244
						26.7325	0.204206	0.0217952	0.152253	0.0496821
						26.7823	0.205458	0.0239764	0.15305	0.0500535
						26.8322	0.207916	0.0269418	0.152904	0.0491228
						26.882	0.211044	0.0302633	0.152118	0.0466461
						26.9319	0.213814	0.0339388	0.150971	0.0434331
						26.9817	0.215623	0.0381182	0.149897	0.0410474
						27.0316	0.216731	0.0427111	0.149349	0.0399993
						27.0815	0.217823	0.0470161	0.149676	0.0391259
						27.1313	0.219198	0.0501323	0.150788	0.0368129
						27.1812	0.220575	0.0517183	0.151891	0.0325759
						27.231	0.221438	0.0522052	0.152119	0.0273532
						27.2809	0.221505	0.0522069	0.15135	0.0231335
						27.3307	0.220796	0.0520946	0.150321	0.0211318
						27.3806	0.219557	0.0519294	0.149905	0.0209052
						27.4305	0.218223	0.0515602	0.150467	0.0215201
						27.4803	0.217309	0.0506947	0.151429	0.0224247
						27.5302	0.217018	0.0491605	0.151908	0.0233547
						27.58	0.217145	0.0471381	0.151409	0.0243127
						27.6299	0.217191	0.0451285	0.149936	0.0253887
						27.6797	0.216721	0.0435181	0.147936	0.0266369
						27.7296	0.21549	0.0423099	0.145845	0.0279388
						27.7795	0.213269	0.0412078	0.143844	0.0287701
						27.8293	0.21022	0.0400013	0.14186	0.028594
						27.8792	0.206963	0.0387299	0.139732	0.0276402
						27.929	0.204479	0.0374968	0.137636	0.0269284
						27.9789	0.203454	0.0365063	0.135992	0.0274262
						28.0288	0.203853	0.0362706	0.135224	0.0287152
						28.0786	0.20502	0.0371757	0.135533	0.0296291
						28.1285	0.206184	0.0391286	0.136613	0.0291696
						28.1783	0.206981	0.0417709	0.13806	0.0274212
						28.2282	0.207515	0.044357	0.139577	0.0256904
						28.278	0.207916	0.045951	0.140834	0.0254338
						28.3279	0.208169	0.0461628	0.141391	0.0264358
						28.3778	0.208146	0.0453223	0.140969	0.0275325
						28.4276	0.207756	0.0441909	0.139596	0.0281
						28.4775	0.206943	0.0432227	0.137924	0.028066
						28.5273	0.205765	0.042301	0.136601	0.0275517
						28.5772	0.20441	0.0413356	0.135699	0.0268815
						28.627	0.203139	0.0404552	0.134773	0.0265855
						28.6769	0.202047	0.0399318	0.133367	0.0270222
						28.7268	0.200929	0.0401816	0.131516	0.0280232
						28.7766	0.199739	0.0415056	0.129723	0.029358
						28.8265	0.198713	0.0435865	0.128489	0.0310793
						28.8763	0.198177	0.0456833	0.127951	0.0332907
						28.9262	0.198074	0.0471467	0.127597	0.0357148
						28.976	0.197956	0.0476635	0.126695	0.0377337
						29.0259	0.197394	0.0471604	0.124822	0.0387021
						29.0758	0.19651	0.0458522	0.122139	0.0388786
						29.1256	0.195811	0.0441485	0.119273	0.0392518
						29.1755	0.195514	0.0423824	0.116789	0.0406206
						29.2253	0.195416	0.0407925	0.114821	0.0428827
						29.2752	0.195234	0.0397439	0.113249	0.0450666
						29.3251	0.194876	0.0396277	0.111986	0.0459932
						29.3749	0.194525	0.0403276	0.11099	0.0447579
						29.4248	0.194431	0.0409208	0.110069	0.0411211
						29.4746	0.194863	0.0404568	0.108917	0.0359484
						29.5245	0.196032	0.0390255	0.10727	0.0307896
						29.5743	0.197984	0.0378035	0.10521	0.0272473
						29.6242	0.200596	0.0379128	0.103063	0.0258135
						29.6741	0.203609	0.0390803	0.101256	0.0253724
						29.7239	0.206751	0.0402654	0.100132	0.0247185
						29.7738	0.209522	0.0410244	0.0997133	0.0237131
						29.8236	0.21128	0.041558	0.0996363	0.0232776
						29.8735	0.211658	0.0419392	0.0993754	0.0247774
						29.9233	0.210883	0.0419786	0.098509	0.0284819
						29.9732	0.209674	0.0414967	0.0969379	0.0329133
						30.0231	0.208753	0.0404363	0.0947484	0.0361941
						30.0729	0.208342	0.0387286	0.092051	0.0374419
						30.1228	0.208234	0.0364661	0.0891045	0.0371797
						30.1726	0.208329	0.034275	0.0864683	0.0366282
						30.2225	0.208824	0.0334782	0.0847424	0.0366809
						30.2724	0.210092	0.0350549	0.0843619	0.0372439
						30.3222	0.212409	0.0386349	0.0851157	0.0374368
						30.3721	0.215545	0.0431749	0.0865841	0.0362923
						30.4219	0.218886	0.0479129	0.0884708	0.0334771
						30.4718	0.221741	0.0525293	0.0904776	0.0294243
						30.5216	0.223571	0.0569023	0.0924511	0.0250444
						30.5715	0.224235	0.0608614	0.0942298	0.0214061
						30.6214	0.223934	0.0644107	0.0956795	0.0192544
						30.6712	0.223179	0.0677896	0.0966166	0.0185873
						30.7211	0.222693	0.0713359	0.09689	0.0187997
						30.7709	0.223183	0.0751416	0.0965085	0.0193273
						30.8208	0.22504	0.0789009	0.0957724	0.0200384
						30.8706	0.228267	0.0821764	0.0951832	0.0210452
						30.9205	0.232404	0.0847914	0.0951821	0.0223832
						30.9704	0.236491	0.0867287	0.0957106	0.0236871
						31.0202	0.239337	0.0878889	0.0964541	0.0245189
						31.0701	0.240161	0.0880976	0.096972	0.0248388
						31.1199	0.239165	0.0873549	0.0968822	0.0248832
						31.1698	0.237151	0.0857721	0.0959725	0.0247806
						31.2196	0.234828	0.0832831	0.0942409	0.0243095
						31.2695	0.232452	0.0796793	0.0919415	0.0231858
						31.3194	0.230104	0.0750543	0.0895754	0.0214075
						31.3692	0.228049	0.0699199	0.0874212	0.0193983
						31.4191	0.226438	0.0650278	0.0853756	0.0180806
						31.4689	0.224933	0.0610123	0.0832928	0.0183391
						31.5188	0.222938	0.0581135	0.081137	0.0202078
						31.5686	0.219975	0.056132	0.0792404	0.0231332
						31.6185	0.21607	0.0545874	0.0781048	0.0263193
						31.6684	0.206544	0.0596188	0.0828041	0.0309406
						31.7182	0.203267	0.0576561	0.0842757	0.0316261
						31.7681	0.200106	0.055039	0.0858603	0.0309359
						31.8179	0.197123	0.0523443	0.0871028	0.0297939
						31.8678	0.194094	0.0500839	0.0877711	0.0295381
						31.9177	0.190881	0.0483271	0.087779	0.0308039
						31.9675	0.187934	0.0469637	0.0872584	0.0333073
						32.0174	0.186143	0.0458681	0.0863481	0.0364853
						32.0672	0.186035	0.0448462	0.0853652	0.0399573
						32.1171	0.187228	0.0434454	0.0848325	0.0435194
						32.1669	0.188816	0.0412723	0.085274	0.0468348
						32.2168	0.190191	0.0383911	0.086932	0.0493741
						32.2667	0.19149	0.0354668	0.0893006	0.0506312
						32.3165	0.193121	0.0334163	0.0914191	0.050543
						32.3664	0.195255	0.0327973	0.0924649	0.0495478
						32.4162	0.197809	0.0334547	0.0924526	0.0484039
						32.4661	0.200782	0.034876	0.0921029	0.0478577
						32.516	0.204298	0.0366798	0.0921771	0.048353
						32.5658	0.208482	0.0388138	0.0927912	0.0497317
						32.6157	0.213264	0.041174	0.0933099	0.0513474
						32.6655	0.21822	0.0436641	0.0930513	0.0523214
						32.7154	0.221323	0.056468	0.112127	0.0395373
						32.7652	0.222481	0.0591088	0.108878	0.0390815
						32.8151	0.221902	0.0613466	0.104671	0.0376987
						32.8649	0.220081	0.0630109	0.10002	0.0355592
						32.9148	0.218026	0.0638399	0.095518	0.0325716
						32.9647	0.216476	0.0636745	0.0916758	0.0287492
						33.0145	0.215501	0.0626739	0.0889155	0.024944
						33.0644	0.214766	0.0613259	0.0873778	0.0228001
						33.1142	0.213847	0.0600971	0.0867464	0.0232172
						33.1641	0.212367	0.0591181	0.0864243	0.0254548
						33.214	0.209897	0.0581155	0.0859417	0.0281347
						33.2638	0.205992	0.0566897	0.0852793	0.0304947
						33.3137	0.200726	0.0546592	0.0847356	0.0322502
						33.3635	0.194928	0.0521715	0.08436	0.0334825
						33.4134	0.189971	0.0495599	0.0836519	0.0343097
						33.4632	0.186977	0.0471822	0.081799	0.0345007
						33.5131	0.186169	0.0454268	0.0784299	0.033776
						33.563	0.186808	0.0446052	0.0739374	0.0319901
						33.6128	0.187822	0.0447049	0.0694396	0.0292243
						33.6627	0.188625	0.0452872	0.0659539	0.0258565
						33.7125	0.211968	0.0339276	0.0767165	0.00717002
						33.7624	0.213912	0.0326255	0.0751452	0.00483315
						33.8122	0.217062	0.0301914	0.0755295	0.00201141
						33.8621	0.221302	0.0267237	0.0772797	0.00102757
						33.912	0.225807	0.0231986	0.0794049	0.00369
						33.9618	0.229684	0.0210539	0.0808344	0.00515122
						34.0117	0.232561	0.0211987	0.0808888	0.00492649
						34.0615	0.234718	0.0232734	0.0794191	0.00318602
						34.1114	0.23671	0.0260073	0.0766645	0.00086438
						34.1613	0.238915	0.0281572	0.0728655	0.000848099
						34.2111	0.241294	0.0290049	0.0684261	0.00151207
						34.261	0.243494	0.0282925	0.0637173	0.00130736

## Sheet: Extended Data 4
Fig. S4a	Top 100 enriched (prion-like)							S4b	Top 100 enriched (disorder)
TPLATE-TurboID				AtEH1-TurboID				% disordered
	Mean NSAF	PrLD length			Mean NSAF	PrLD length		AtEH1	TPLATE
TOL9	0.046	245		MED25	0.023	161		0.048	0.048
KNAT3	0.009	110		TAF12B	0.018	425		0.123	0.195
TWD40-1	0.354	61		MED15A	0.031	476		0.232	0.053
TOL6	0.04	109		PHL	0.039	499		0.439	0
PICALM3	0.029	100		NIG	0.074	160		0.428	0.473
ATUPF1	0.004	308		AT1G75340	0.012	172		0.279	0.093
ERF114	0.025	77		MED8	0.045	287		0.195	0
bZIP69	0.006	91		FCA	0.015	80		0.065	0
AtEH2	0.274	82		AT4G05150	0.041	106		0.424	0.235
PAT1	0.083	133		AT3G24870	0.026	338		0.132	0.146
EPSIN3	0.051	150		SAC3A	0.038	251		0	0
PAB2	0.006	134		SMG7	0.099	169		0.403	0.207
				TAF12	0.022	383		0.49	0.051
				CSTF64	0.037	131		0.577	0.329
				TOL6	0.105	109		0.182	0.315
				CHC1	0.036	126		0.145	0.15
				AT5G07940	0.088	115		0.328	0
				BRM	0.034	262		0.085	0.092
				UPF1	0.01	308		0.342	0.034
				AT5G64430	0.112	152		0.043	0.342
				AT5G07980	0.078	120		0.454	0.152
				AT3G18230	0.036	204		0.283	0.502
				FPA	0.056	199		0.207	0.051
				TOL9	0.02	245		0.389	0.175
				AtEH2	0.835	82		0	0.053
				TWD40-1	0.415	61		0.3	0
				TIC	0.062	308		0	0.044
				FH2	0.021	246		0.297	0
				AT4G28300	0.034	211		0.38	0
				TRAF1a	0.004	61		0.367	0.271
				SCYL2B	0.063	76		0.315	0.027
				ESP1	0.102	221		0.116	0.103
				CDKC1	0.014	125		0.794	0.123
								0.33	0
								0.735	0.256
								0.145	0
								0.502	0.125
								0.692	0
								0.027	0
								0.165	0.029
								0.244	0
								0.025	0
								0	0
								0.016	0
								0.431	0.235
								0.046	0
								0.466	0.333
								0	0.269
								0.207	0
								0.02	0
								0.041	0
								0.161	0
								0	0
								0.21	0.054
								0.243	0
								0.173	0.207
								0.285	0
								0.328	0.059
								0.473	0
								0.063	0.468
								0.185	0.037
								0.445	0.134
								0.478	0
								0.095	0
								0.092	0.052
								0.177	0.478
								0	0.11
								0	0.268
								0.15	0.127
								0.626	0
								0.531	0.022
								0.244	0
								0.112	0.156
								0.044	0
								0.152	0
								0	0.092
								0.237	0
								0.554	0.027
								0.318	0
								0.391	0
								0.502	0
								0.418	0
								0	0.042
								0.312	0
								0.531	0
								0.281	0.39
								0.449	0
								0	0
								0	0.256
								0.688	0
								0.219	0.07
								0.874	0.046
								0.035	0
								0.157	0
								0	0.084
								0.211	0
								0.488	0
								0	0
								0.337	0.211
								0.417	0.049

[truncated: 3 more sheets: Extended Data 6, Extended Data 7, source data proteomics]
