# Supplementary material for: Biomolecular condensation orchestrates clathrin-mediated endocytosis in plants
Source: Nat Cell Biol. Author manuscript; Available in PMC 2024 Sep 1. (PMC7615741; doi:10.1038/s41556-024-01354-6)
Supplement: Supplementary material [file EMS194255-supplement-Supplementary_material.zip › for annick NCB data/TableS1 list of materials used NEW VERSION.xlsx]

## Sheet: Chemicals
Chemical name	Supplier	Cat #	Reference
β-Estradiol	Sigma-Aldrich	E8875
Latrunculin B	Abcam	ab144291
Rapamycin	Selleckchem	AY-22989
FM4-64	Invitrogen	T13320
ES9	Synthesised	N/A	Dejonghe et al., 2019

## Sheet: Plasmids
Golden Gate Vectors:
Construct name:	A	B	C	D	E	F	Backbone	Additional information
AtEH1p:AtEH1_WT-GSL-mGFP	pGG-A-AtEH1_p2.5kb-C	N/A	pGG-C-AtEH1-D	pGG-D-GSL-mGFP-E	pGGE-tHSP18.2M	pGG-F-linkerII-G	pGGB A-G
AtEH1p:AtEH1_12YFS-GSL-mGFP	pGG-A-AtEH1_p2.5kb-C	N/A	pGG-C-AtEH1_12YFS-D	pGG-D-GSL-mGFP-E	pGGE-tHSP18.2M	pGG-F-linkerII-G	pGGB A-G	F126S, F141S, F178S, F205S, F224S, F257S, F260S, F300S, Y140S, Y169S, Y211S, Y220S
AtEH1p:AtEH1_12YFW-GSL-mGFP	pGG-A-AtEH1_p2.5kb-C	N/A	pGG-C-AtEH1_12YFW-D	pGG-D-GSL-mGFP-E	pGGE-tHSP18.2M	pGG-F-linkerII-G	pGGB A-G	Y140W, Y169W, Y211W, Y220W, F126W, F141W, F178W, F205W, F224W, F257W, F260W, F300W
UBI10:AtEH1-FL-mGFP	pGG-A-pUBI10-C	N/A	pGG-C-AtEH1-D	pGG-D-mGFP-E	pGGE-tHSP18.2M	pGG-F-linkerII-G	pGGH A-G
UBI10:AtEH2-FL-mGFP	pGG-A-pUBI10-C	N/A	pGG-C-AtEH2-D	pGG-D-mGFP-E	pGGE-tHSP18.2M	pGG-F-linkerII-G	pGGH A-G
UBI10:AtEH1_∆EH1-mGFP	pGG-A-pUBI10-C	N/A	pGG-C-AtEH1_∆EH1-D	pGG-D-mGFP-E	pGGE-tHSP18.2M	pGG-F-linkerII-G	pGGH A-G
UBI10:AtEH1_∆EH2-mGFP	pGG-A-pUBI10-C	N/A	pGG-C-AtEH1_∆EH2-D	pGG-D-mGFP-E	pGGE-tHSP18.2M	pGG-F-linkerII-G	pGGH A-G
UBI10:AtEH1_∆CC-mGFP	pGG-A-pUBI10-C	N/A	pGG-C-AtEH1_∆CC-D	pGG-D-mGFP-E	pGGE-tHSP18.2M	pGG-F-linkerII-G	pGGH A-G
UBI10:AtEH1_∆IDR1-mGFP	pGG-A-pUBI10-C	N/A	pGG-C-AtEH1_∆IDR1-D	pGG-D-mGFP-E	pGGE-tHSP18.2M	pGG-F-linkerII-G	pGGH A-G
UBI10:AtEH1_∆IDR2-mGFP	pGG-A-pUBI10-C	N/A	pGG-C-AtEH1_∆IDR2-D	pGG-D-mGFP-E	pGGE-tHSP18.2M	pGG-F-linkerII-G	pGGH A-G
UBI10:AtEH1_∆IDR3-mGFP	pGG-A-pUBI10-C	N/A	pGG-C-AtEH1_∆IDR3-D	pGG-D-mGFP-E	pGGE-tHSP18.2M	pGG-F-linkerII-G	pGGH A-G
UBI10:AtEH1_∆CC∆IDR3-mGFP	pGG-A-pUBI10-C	N/A	pGG-C-AtEH1_∆CC∆IDR1-D	pGG-D-mGFP-E	pGGE-tHSP18.2M	pGG-F-linkerII-G	pGGH A-G
UBI10:AtEH1_FL-GSL-mGFP	pGG-A-pUBI10-C	N/A	pGG-C-AtEH1-D	pGG-D-GSL-mGFP-E	pGGE-tHSP18.2M	pGG-F-linkerII-G	pGGH A-G
UBI10:AtEH1_8KRG-GSL-mGFP	pGG-A-pUBI10-C	N/A	pGG-C-AtEH1_8KRG-D	pGG-D-GSL-mGFP-E	pGGE-tHSP18.2M	pGG-F-linkerII-G	pGGH A-G	R150G, R162G, R170G, R313G, K237G, K245G, K263G, K289G
UBI10:AtEH1_6DEA-GSL-mGFP	pGG-A-pUBI10-C	N/A	pGG-C-AtEH1_6DEA-D	pGG-D-GSL-mGFP-E	pGGE-tHSP18.2M	pGG-F-linkerII-G	pGGH A-G	D243A, D255A, D294A, E168A, E239A, E265A
UBI10:AtEH1_26PG-GSL-mGFP	pGG-A-pUBI10-C	N/A	pGG-C-AtEH1_26PG-D	pGG-D-GSL-mGFP-E	pGGE-tHSP18.2M	pGG-F-linkerII-G	pGGH A-G	P129G, P132G, P142G, P144G, P151G, P163G, P167G, P171G, P180G, P182G, P189G, P190G, P192G, P194G, P200G
UBI10:AtEH1_12YFS-GSL-mGFP	pGG-A-pUBI10-C	N/A	pGG-C-AtEH1_12YFS-D	pGG-D-GSL-mGFP-E	pGGE-tHSP18.2M	pGG-F-linkerII-G	pGGH A-G	F126S, F141S, F178S, F205S, F224S, F257S, F260S, F300S, Y140S, Y169S, Y211S, Y220S
UBI10:AtEH1_12YFW-GSL-mGFP	pGG-A-pUBI10-C	N/A	pGG-C-AtEH1_12YFW-D	pGG-D-GSL-mGFP-E	pGGE-tHSP18.2M	pGG-F-linkerII-G	pGGH A-G	Y140W, Y169W, Y211W, Y220W, F126W, F141W, F178W, F205W, F224W, F257W, F260W, F300W
UBI10:AtEH1_∆IDR3-GSL-mGFP	pGG-A-pUBI10-C	N/A	pGG-C-AtEH1_∆IDR3-D	pGG-D-GSL-mGFP-E	pGGE-tHSP18.2M	pGG-F-linkerII-G	pGGH A-G
UBI10:AtEH1_EH1-KRE-GSL-mGFP	pGG-A-pUBI10-C	N/A	pGG-C-AtEH1_EH1-KRE-D	pGG-D-GSL-mGFP-E	pGGE-tHSP18.2M	pGG-F-linkerII-G	pGGH A-G	(K42E,K78E, R79E)
UBI10:AtEH1_EH2-KRE-GSL-mGFP	pGG-A-pUBI10-C	N/A	pGG-C-AtEH1_EH2-KRE-D	pGG-D-GSL-mGFP-E	pGGE-tHSP18.2M	pGG-F-linkerII-G	pGGH A-G	(R391, R394, R431)
UBI10:AtEH1_EH1EH2-KRE-GSL-mGFP	pGG-A-pUBI10-C	N/A	pGG-C-AtEH1_EH1EH2-KRE-D	pGG-D-GSL-mGFP-E	pGGE-tHSP18.2M	pGG-F-linkerII-G	pGGH A-G	(K42E,K78E, R79E, R391, R394, R431)
UBI10:AtEH1∆IDR3_EH1-KRE-GSL-mGFP	pGG-A-pUBI10-C	N/A	pGG-C-AtEH1S_EH1-KRE-D	pGG-D-GSL-mGFP-E	pGGE-tHSP18.2M	pGG-F-linkerII-G	pGGH A-G	(K42E,K78E, R79E)
UBI10:AtEH1∆IDR3_EH2-KRE-GSL-mGFP	pGG-A-pUBI10-C	N/A	pGG-C-AtEH1S_EH2-KRE-D	pGG-D-GSL-mGFP-E	pGGE-tHSP18.2M	pGG-F-linkerII-G	pGGH A-G	(R391, R394, R431)
UBI10:AtEH1∆IDR3_EH1EH2-KRE-GSL-mGFP	pGG-A-pUBI10-C	N/A	pGG-C-AtEH1S_EH1EH2-KRE-D	pGG-D-GSL-mGFP-E	pGGE-tHSP18.2M	pGG-F-linkerII-G	pGGH A-G	(K42E,K78E, R79E, R391, R394, R431)
UBI10:AtEH1_IDR1Scr1-GSL-mGFP	pGG-A-pUBI10-C	N/A	pGG-C-AtEH1_IDR1Scr1-D	pGG-D-GSL-mGFP-E	pGGE-tHSP18.2M	pGG-F-linkerII-G	pGGH A-G	Scr1: PPRIGGAIVGNLPVSFGQIPVPTPPHPSQSQGMSPSQSTPNKAQAQSMPSALPLTRNASQSPASNAFGDLGSTNSMLPPESIGANQAGQGPITVATLQGLYGSPPLGSLSYSQSSRPVPQAPHRAVGPFRPKSSTPAPSQPGAQLVVQQKSAGGPGFASGSNATAEGTFAGNGSNFGPSLNNGGKVPGFVGVGPQVNQVSTSSDLNAYETISSSITQSAPNQDNGLLSSPGPSSGPSFPAYHP
UBI10:AtEH1_IDR1Scr2-GSL-mGFP	pGG-A-pUBI10-C	N/A	pGG-C-AtEH1_IDR1Scr2-D	pGG-D-GSL-mGFP-E	pGGE-tHSP18.2M	pGG-F-linkerII-G	pGGH A-G	Scr2: VGPQFQVGGGVAAAHPIPAQPSNLSHSRTGFPPPLGYSLLPPKYVPASPGPQGPPTALFRKPQPVQNSNTISNVAQQPPVSGGYSTGSFTKTGPPSGSVESPLMSSGLSQPTSGVNGSGMSMVSQAFLSLDPTGNVSPHLNNSSFTTPAGAYQPANQNGSPQVIGSNSNPAGNAPEGASEFAQLSRGDPGGQIQGSSGPSSSDNAVLTSPQSPAIKSTSQIPQASPLRGAAGRFPNGAQLIAS
UBI10:AtEH1_MpEH1IDR-GSL-mGFP	pGG-A-pUBI10-C	N/A	pGG-C-AtEH1_MpEH1IDR-D	pGG-D-GSL-mGFP-E	pGGE-tHSP18.2M	pGG-F-linkerII-G	pGGH A-G
UBI10:AtEH1_Pan1IDR-GSL-mGFP	pGG-A-pUBI10-C	N/A	pGG-C-AtEH1_Pan1IDR-D	pGG-D-GSL-mGFP-E	pGGE-tHSP18.2M	pGG-F-linkerII-G	pGGH A-G
UBI10:AtEH1_Ede1IDR-GSL-mGFP	pGG-A-pUBI10-C	N/A	pGG-C-AtEH1_Ede1IDR-D	pGG-D-GSL-mGFP-E	pGGE-tHSP18.2M	pGG-F-linkerII-G	pGGH A-G
UBI10:AtEH1_2xITSN1IDR-GSL-mGFP	pGG-A-pUBI10-C	N/A	pGG-C-AtEH1_2xITSN1IDR-D	pGG-D-GSL-mGFP-E	pGGE-tHSP18.2M	pGG-F-linkerII-G	pGGH A-G
35S:TOL6-GSL-mScarlet	pGG-A-35Sp-C	N/A	pGG-C-TOL6-D	pGG-D-GSL-mScarlet-I-E	pGGE-tHSP18.2M	pGG-F-linkerII-G	pGGP A-G
35S:TOL9-GSL-mScarlet	pGG-A-35Sp-C	N/A	pGG-C-TOL9-D	pGG-D-GSL-mScarlet-I-E	pGGE-tHSP18.2M	pGG-F-linkerII-G	pGGP A-G
35S:DRP2a-GSL-mScarlet	pGG-A-35Sp-C	N/A	pGG-C-DRP2a-D	pGG-D-GSL-mScarlet-I-E	pGGE-tHSP18.2M	pGG-F-linkerII-G	pGGP A-G
35S:GSL-mScarlet-AUXILIN-LIKE1	pGG-A-35Sp-B	pGG-B-mScarlet-I-GSL-C	pGG-C-AUXILIN-L1-D	pGGD017-Decoy	pGGE-tHSP18.2M	pGG-F-linkerII-G	pGGP A-G
35S:PICALM3-GSL-mScarlet	pGG-A-35Sp-C	N/A	pGG-C-PICALM3-D	pGG-D-GSL-mScarlet-I-E	pGGE-tHSP18.2M	pGG-F-linkerII-G	pGGP A-G
UBI10:mScarlet	pGG-A-pUBI10-C	N/A	pGG-C-mScarlet-I-D	pGG-D-Linker-E-v2	pGGE-tHSP18.2M	pGG-F-linkerII-G	pGGP A-G
35S:MED15a-GSL-mScarlet	pGG-A-35Sp-C	N/A	pGG-C-AtMed15a-D	pGG-D-GSL-mScarlet-I-E	pGGE-tHSP18.2M	pGG-F-linkerII-G	pGGP A-G
35S:MED25-GSL-mScarlet	pGG-A-35Sp-C	N/A	pGG-C-MED25-D	pGG-D-GSL-mScarlet-I-E	pGGE-tHSP18.2M	pGG-F-linkerII-G	pGGP A-G
35S:TAF12B-GSL-mScarlet	pGG-A-35Sp-C	N/A	pGG-C-CKH1-D	pGG-D-GSL-mScarlet-I-E	pGGE-tHSP18.2M	pGG-F-linkerII-G	pGGP A-G
35S:TOL3-GSL-mScarlet	pGG-A-35Sp-C	N/A	pGG-C-TOL3-D	pGG-D-GSL-mScarlet-I-E	pGGE-tHSP18.2M	pGG-F-linkerII-G	pGGP A-G
35S:TOL3_TOL6PrLD-GSL-mScarlet	pGG-A-35Sp-C	N/A	pGGC-TOL3_TOL6PrLD-D	pGG-D-GSL-mScarlet-I-E	pGGE-tHSP18.2M	pGG-F-linkerII-G	pGGP A-G
UBI10:AtEH1_FL-GSL-mGFPxUBI10:AtEH1-GSL-mCherry	pGG-A-pUBI10-C	N/A	pGG-C-AtEH1_noBsa_noAarI-D	pGG-D-GSL-mCherry-E	pGGE-tHSP18.2M	pGG-F-linkerII-G	UBI10:AtEH1_FL-GSL-mGFP-A-AarI-SacB-AarI-G
UBI10:AtEH1_FL-GSL-mGFPxUBI10:AtEH1_12YFS-GSL-mCherry	pGG-A-pUBI10-C	N/A	pGG-C-AtEH1_12YFS-D	pGG-D-GSL-mCherry-E	pGGE-tHSP18.2M	pGG-F-linkerII-G	UBI10:AtEH1_FL-GSL-mGFP-A-AarI-SacB-AarI-G
UBI10:AtEH1_FL-GSL-mGFPxUBI10:AtEH1_12YFW-GSL-mCherry	pGG-A-pUBI10-C	N/A	pGG-C-AtEH1_12YFW-D	pGG-D-GSL-mCherry-E	pGGE-tHSP18.2M	pGG-F-linkerII-G	UBI10:AtEH1_FL-GSL-mGFP-A-AarI-SacB-AarI-G
Other plant vectors:
Vector name:	Reference
mRFP:2xPHPLCẟ1	Scholz et al., 2022
pLat52:mRFP:NES-2xSpo20p-PABD	This paper
pLat52:mRFP:2xP4M-SidM	This paper
pLAT52::AtEH1-YFP	This paper
pLAT52::TPLATE-mCherry-FKBP	This paper
35S::AtEH1-linker-TurboID	This paper
To prepare the PA marker construct (pLat52:mRFP:NES-2xSpo20p-PABD), NES-Spo20p-PABD was first amplified using P1 and P2 primers and YFP:Spo20p-PABD (Potocký et al., 2014) as a template and introduced into mRFP:2xSpo20p-PABD (Pejchar et al., 2020) using XbaI/SpeI sites to make mRFP:NES-2xSpo20p-PABD. To prepare the PI4P marker construct (pLat52:mRFP:2xP4M-SidM), 2xP4M-SidM was first amplified usin…
Arora, D., Abel, NB., Liu, C., Van Damme, P., Yperman, K., Eeckhout, D., Vu, LD., Wang, J., Tornkvist, A., Impens, F., Korbei, B., Van Leene, J., Goossens, A., De Jaeger, G., Ott, T., Moschou, PN. and Van Damme, D. (2020). Establishment of Proximity-Dependent Biotinylation Approaches in Different Plant Model Systems. Plant Cell.32, 3388-3407.
Gadeyne, A., Sánchez-Rodríguez, C., Vanneste, S., Di Rubbo, S., Zauber, H., Vanneste, K., Van Leene, J., De Winne, N., Eeckhout, D., Persiau, G., Van De Slijke, E., Cannoot, B., Vercruysse, L., Mayers, JR., Adamowski, M., Kania, U., Ehrlich, M., Schweighofer, A., Ketelaar, T., Maere, S., Bednarek, SY., Friml, J., Gevaert, K., Witters, E., Russinova, E., Persson, S., De Jaeger, G. and Van Damme, D…
Karimi, M., De Meyer, B. and Hilson P. (2005). Modular cloning in plant cells. Trends Plant Sci. 10, 103-105.
Pejchar, P., Sekereš, J., Novotný, O., Žárský, V. and Potocký, M. (2020). Functional analysis of phospholipase Dδ family in tobacco pollen tubes. Plant J. 103, 212–226.
Potocký, M., Pleskot, R., Pejchar, P., Vitale, N., Kost, B. and Žárský, V. (2014). Live‐cell imaging of phosphatidic acid dynamics in pollen tubes visualized by S po20p‐derived biosensor. New Phytol. 203, 483–494.
Scholz, P., Pejchar, P., Fernkorn, M., Škrabálková, E., Pleskot, R., Blersch, K., Munnik, T., Potocký, M. and Ischebeck, T. (2022). DIACYLGLYCEROL KINASE 5 regulates polar tip growth of tobacco pollen tubes. New Phytol. 233, 2185–2202.
Van Damme, D., Bouget, FY., Van Poucke, K., Inzé, D. and Geelen D. (2004). Molecular dissection of plant cytokinesis and phragmoplast structure: a survey of GFP-tagged proteins. Plant J. 40, 386-398.
Van Damme, D., Coutuer, S., De Rycke, R., Bouget, FY., Inzé, D. and Geelen D. (2006). Somatic cytokinesis and pollen maturation in Arabidopsis depend on TPLATE, which has domains similar to coat proteins. Plant Cell. 18, 3502-3518.
Wang, P., Pleskot, R., Zang, J., Winkler, J., Wang, J., Yperman, K., Zhang, T., Wang, K., Gong, J., Guan, Y., Richardson, C., Duckney, P., Vandorpe, M., Mylle, E., Fiserova, J., Van Damme, D and Hussey, PJ. (2019). Plant AtEH/Pan1 proteins drive autophagosome formation at ER-PM contact sites with actin and endocytic machinery. Nat. Commun. 10, 5132.
Winkler, J., Mylle, E., De Meyer, A., Pavie, B., Merchie, J., Grones, P. and Van Damme D. (2021). Visualizing protein-protein interactions in plants by rapamycin-dependent delocalization. Plant Cell.33, 1101-1117.
Yeast vectors
To generate the constructs used for heterologous expression in yeast cells, AtEH1 and its variants coding sequences were amplified and cloned into pDUAL-Pnmt1-yeGFP vector by the ClonExpress II One Step Cloning Kit (Vazyme, C112).
In vitro assay vectors
The constructs for in vitro protein expression were cloned by inserting AtEH1(FL), AtEH1(∆IDR3) and AtEH1(∆CC∆IDR3) coding sequences into MBP-HIS-GFP vector, with maltose binding protein (MBP) at N-terminus following a TEV cleavage site and a green fluorescence protein (GFP) at C-terminus. The sequences of TOL6 and TOL9 were amplified and inserted into the pRSFduet-6×His-mCherry vector to generat…

## Sheet: transgenic lines
35S:AtEH1 -GFP	Wang, et al. 2019
pRPS5A:XVE:AtEH1 -GFP	Wang, et al. 2019
pRPS5A:XVE:AtEH2 -GFP	Wang, et al. 2019
CLC2-mKO	Ito, et al. 2012
35S:AtEH1-GFP x CLC2-mKO	This paper
AtEH1p:AtEH1_FL-GSL-mGFP (eh1-1)	This paper
AtEH1p:AtEH1_12YFS-GSL-mGFP (eh1-1)	This paper
AtEH1p:AtEH1_12YFW-GSL-mGFP (eh1-1)	This paper
AtEH1p:AtEH1_FL-GSL-mGFP (eh1-1) DRP1a-mRFP (drp1a)	This paper
AtEH1p:AtEH1_12YFS-GSL-mGFP (eh1-1) DRP1a-mRFP (drp1a)	This paper
AtEH1p:AtEH1_12YFW-GSL-mGFP (eh1-1) DRP1a-mRFP (drp1a)	This paper
pH3.3:MITO-TagBFP2-FRB pLAT52:TPLATE-mCherryFKBP (tplate)	This paper
eh1-1 (SALK 083997)	Wang, et al. 2019
tplate (SALK 0030086)	Van Damme, et al. 2006
drp1a (SALK 069077)	Mravec, et al., 2011
Ito, E., Fujimoto, M., Ebine, K., Uemura, T., Ueda, T. and Nakano, A. (2012). Dynamic behavior of clathrin in Arabidopsis thaliana unveiled by live imaging. Plant J. 69, 204-216.
Mravec, J., Petrášek, J., Li, N., Boeren, S., Karlova, R., Kitakura, S., Pařezová, M., Naramoto, S., Nodzyński, T., Dhonukshe, P., Bednarek, SY., Zažímalová, E., de Vries, S. and Friml J. (2011). Cell plate restricted association of DRP1A and PIN proteins is required for cell polarity establishment in Arabidopsis. Curr Biol. 21, 1055-1060.
Van Damme, D., Coutuer, S., De Rycke, R., Bouget, FY., Inzé, D. and Geelen D. (2006). Somatic cytokinesis and pollen maturation in Arabidopsis depend on TPLATE, which has domains similar to coat proteins. Plant Cell. 18, 3502-3518.
Wang, P., Pleskot, R., Zang, J., Winkler, J., Wang, J., Yperman, K., Zhang, T., Wang, K., Gong, J., Guan, Y., Richardson, C., Duckney, P., Vandorpe, M., Mylle, E., Fiserova, J., Van Damme, D and Hussey, PJ. (2019). Plant AtEH/Pan1 proteins drive autophagosome formation at ER-PM contact sites with actin and endocytic machinery. Nat. Commun. 10, 5132.

## Sheet: primers
P1 (NES-GA5-F_Xba)	ATATCTAGAAACTCAAATGAACTTGCCCTAAAACTTGCAGGGCTCGATATTAACAAGACCGAGGGTGCTGGTGCTGGTGCTGGTGCTGGTGCCGGCATG
P2 (Spo20-R_SpeI-int)	ACCACTAGTCTTAGTGGCGTCATCGAAC
P3 (2xSidM-F_XbaI)	ATATCTAGACTCAGATCTCGAGCTCAAG
P4 (2xSidM-R_ApaI)	TATGGGCCCTTATTTTATCTTAATGGTTTGTCTTTCTT
P5 (AtEH1-F_NgoMIV)	ATAGCCGGCATGGCGGGTCAGAATCCTAA
P6 (AtEH1-NS-R_ApaI)	ATAGGGCCCGAAGGAGTTCCAGTTATCTGACCTT

## Sheet: Reagents
Reagent name	Supplier	Cat #
NEBuilder® HiFi DNA Assembly	NEB	E2621
BsaI-HF®v2	NEB	R3733
T4 DNA ligase	NEB	M0202
Bovine serum albumin (BSA) fraction V	Sigma-Aldrich	5482
Uranyl acetate powder	Merck	8473
HM20 resin	Electron Microscopy Sciences	14345
Gilder standard hexagonal 200 mesh copper grids	Electron Microscopy Sciences	G200HS-Cu
Solid parlodion	Electron Microscopy Sciences	19220
Gold colloid 5 nm	BBI Solution	EMGC5
Superdex 200 increase 10/300 column SD200	GE healthcare
